# Supplementary material for: Systematic assessment of secondary bile acid metabolism in gut microbes reveals distinct metabolic capabilities in inflammatory bowel disease
Source: Microbiome. 2019 May 15;7:75. doi: 10.1186/s40168-019-0689-3 (PMC6521386; doi:10.1186/s40168-019-0689-3)
Supplement: Supplementary file 1 — Table S1. Bile acid deconjugation and transformation genes identified in the 693 analyzed genomes. Table S2. Description of the bile acid metabolism subsystem reconstructed for AGORA: a) metabolites, b) reactions. Table S3. Constraints implemented to simulate the Average European (AE) diet supplemented with taurocholate, glycocholate, taurochenodeoxycholate, and glycochenodeoxycholate. Table S4. Bile acid production potential for each of the 232 AGORA models carrying bile acid reactions. Table S5. Secondary bile acids produced in pairwise AGORA models that could not be produced individually by either model. Table S6. Bile acid production potential (mmol × person-1 × day-1) predicted for the community models representing 194 human microbiomes. Table S7. Features that significantly differed between 15 pediatric Crohn's Disease patients and 25 healthy controls. Table S9. Correlations between total community bile acid production (mmol × person-1 × day-1) and total community reaction abundance across all 194 community models. Table S10. Shadow prices in the flux balance solutions when optimizing for secondary bile acid production in all community models. Shown are metabolites that had a nonzero shadow price in at least one model. Table S11. Description of newly reconstructed strains in this study as an update to the AGORA resource. (XLSX 2194 kb) [file 40168_2019_689_MOESM1_ESM.xlsx]

## Sheet: Description
Description of the Supplementary Tables
Table S1: Bile acid deconjugation and transformation genes identified in the 693 analyzed genomes.
Table S2: Description of the bile acid metabolism subsystem reconstructed for AGORA: a) metabolites, b) reactions.
Table S3: Constraints implemented to simulate the Average European (AE) diet supplemented with taurocholate, glycocholate, taurochenodeoxycholate, and glycochenodeoxycholate.
Table S4: Bile acid production potential for each of the 232 AGORA models carrying bile acid reactions.
Table S5: Secondary bile acids produced in pairwise AGORA models that could not be produced individually by either model.
Table S6: Bile acid production potential (mmol × person-1 × day-1) predicted for the community models representing 194 human microbiomes.
Table S7: Features that significantly differed between 15 pediatric Crohn's Disease patients and 25 healthy controls.
Table S8: Strain to bile acid contributions (mmol × person-1 × day-1) in the 194 community models.
Table S9: Correlations between total community bile acid production (mmol × person-1 × day-1) and total community reaction abundance across all 194 community models.
Table S10: Shadow prices in the flux balance solutions when optimizing for secondary bile acid production in all community models. Shown are metabolites that had a nonzero shadow price in at least one model.
Table S11: Description of newly reconstructed strains in this study as an update to the AGORA resource.

## Sheet: Table_S1
Table S1: Bile acid deconjugation and transformation genes identified in the 693 analyzed genomes. Green=newly reconstructed strains in this study, yellow=strains not yet reconstructed.
Organism (PubSEED ID)	AGORA_ID	BSH	12abHSDH	7aHSDH	7bHSDH	3aHSDH	3bHSDH	BaiA	BaiB	BaiCDH	BaiEI	BaiF	BaiG	BaiN	BaiO	BaiP	CHSTR
Abiotrophia defectiva ATCC 49176 (592010.4)	Abiotrophia_defectiva_ATCC_49176
Acidaminococcus fermentans DSM 20731 (591001.3)	Acidaminococcus_fermentans_DSM_20731
Acidaminococcus intestini RyC-MR95 (568816.4)	Acidaminococcus_intestini_RyC_MR95
Acidaminococcus sp. D21 (563191.3)	Acidaminococcus_sp_D21
Acinetobacter calcoaceticus PHEA-2 (871585.3)	Acinetobacter_calcoaceticus_PHEA_2
Acinetobacter haemolyticus NIPH 261 (1217986.3)	Acinetobacter_haemolyticus_NIPH_261
Acinetobacter johnsonii SH046 (575586.4)	Acinetobacter_johnsonii_SH046
Acinetobacter junii SH205 (575587.3)	Acinetobacter_junii_SH205
Acinetobacter lwoffii WJ10621 (1046625.3)	Acinetobacter_lwoffii_WJ10621
Acinetobacter pittii ANC 4052 (1217689.3)	Acinetobacter_pittii_ANC_4052
Acinetobacter radioresistens NIPH 2130 (1217674.3)	Acinetobacter_radioresistens_NIPH_2130			257
Actinobacillus pleuropneumoniae L20 (416269.6)	Actinobacillus_pleuropneumoniae_L20
Actinomyces cardiffensis F0333 (888050.3)	Actinomyces_cardiffensis_F0333
Actinomyces graevenitzii C83 (435830.3)	Actinomyces_graevenitzii_C83
Actinomyces naeslundii str. Howell 279 (1115803.3)	Actinomyces_naeslundii_str_Howell_279
Actinomyces odontolyticus ATCC 17982 (411466.7)	Actinomyces_odontolyticus_ATCC_17982
Actinomyces oris K20 (871541.3)	Actinomyces_oris_K20
Actinomyces turicensis ACS-279-V-Col4 (883077.3)	Actinomyces_turicensis_ACS_279_V_Col4
Actinomyces urogenitalis DSM 15434 (525246.3)	Actinomyces_urogenitalis_DSM_15434
Actinomyces viscosus C505 (562973.4)	Actinomyces_viscosus_C505
Aerococcus viridans ATCC 11563 (655812.3)	Aerococcus_viridans_ATCC_11563
Aeromonas caviae Ae398 (878320.4)	Aeromonas_caviae_Ae398
Aeromonas hydrophila subsp. hydrophila ATCC 7966 (380703.7)	Aeromonas_hydrophila_subsp_hydrophila_ATCC_7966
Aeromonas media WS (1208104.3)	Aeromonas_media_WS
Aeromonas veronii B565 (998088.4)	Aeromonas_veronii_B565
Afipia birgiae 34632 (1197906.5)	Afipia_birgiae_34632
Aggregatibacter aphrophilus NJ8700 (634176.4)	Aggregatibacter_aphrophilus_NJ8700
Akkermansia muciniphila ATCC BAA-835 (349741.6)	Akkermansia_muciniphila_ATCC_BAA_835
Alcaligenes faecalis subsp. faecalis NCIB 8687 (1156918.4)	Alcaligenes_faecalis_subsp_faecalis_NCIB_8687
Alistipes finegoldii DSM 17242 (679935.3)	Alistipes_finegoldii_DSM_17242	1755
Alistipes indistinctus YIT 12060 (742725.3)	Alistipes_indistinctus_YIT_12060	1680, 954
Alistipes onderdonkii DSM 19147 (1120974.3)	Alistipes_onderdonkii_DSM_19147
Alistipes putredinis DSM 17216 (445970.5)	Alistipes_putredinis_DSM_17216	1248
Alistipes shahii WAL 8301 (717959.3)	Alistipes_shahii_WAL_8301
Anaerobaculum hydrogeniformans ATCC BAA-1850 (592015.5)	Anaerobaculum_hydrogeniformans_OS1_ATCC_BAA_1850
Anaerococcus hydrogenalis DSM 7454 (561177.4)	Anaerococcus_hydrogenalis_DSM_7454
Anaerococcus prevotii DSM 20548 (525919.6)	Anaerococcus_prevotii_DSM_20548
Anaerococcus vaginalis ATCC 51170 (655811.4)	Anaerococcus_vaginalis_ATCC_51170
Anaerofustis stercorihominis DSM 17244 (445971.6)	Anaerofustis_stercorihominis_DSM_17244					1126
Anaerostipes caccae DSM 14662 (411490.6)	Anaerostipes_caccae_DSM_14662
Anaerostipes hadrus DSM 3319 (649757.3)	Anaerostipes_hadrus_DSM_3319	1580, 245	2189
Anaerostipes sp. 3_2_56FAA (665937.3)	Anaerostipes_sp_3_2_56FAA
Anaerotruncus colihominis DSM 17241 (445972.6)	Anaerotruncus_colihominis_DSM_17241
Arcanobacterium haemolyticum DSM 20595 (644284.3)	Arcanobacterium_haemolyticum_DSM_20595
Arcobacter butzleri RM4018 (367737.6)	Arcobacter_butzleri_RM4018
Atopobium minutum 10063974 (997872.3)	Atopobium_minutum_10063974
Atopobium parvulum DSM 20469 (521095.6)	Atopobium_parvulum_DSM_20469
Atopobium rimae ATCC 49626 (553184.4)	Atopobium_rimae_ATCC_49626
Bacillus atrophaeus ATCC 49822-1 (743710.3)	Bacillus_atrophaeus_ATCC_49822_1
Bacillus cereus AH187 (405534.9)	Bacillus_cereus_AH187_F4810_72
Bacillus cereus G9842 (405531.7)	Bacillus_cereus_G9842
Bacillus clausii KSM-K16 (66692.6)	Bacillus_clausii_KSM_K16
Bacillus endophyticus 2102 (1196029.3)	Bacillus_endophyticus_2102
Bacillus fordii DSM 16014 (1121090.3)	Bacillus_fordii_DSM_16014
Bacillus halodurans C-125 (272558.8)	Bacillus_halodurans_C_125
Bacillus mojavensis RO-H-1 (1051501.3)	Bacillus_mojavensis_RO_H_1
Bacillus mycoides DSM 2048 (526997.3)	Bacillus_mycoides_DSM_2048
Bacillus nealsonii AAU1 (1202533.3)	Bacillus_nealsonii_AAU1
Bacillus pseudofirmus OF4 (398511.4)	Bacillus_pseudofirmus_OF4
Bacillus pumilus ATCC 7061 (536229.4)	Bacillus_pumilus_ATCC_7061
Bacillus sonorensis L12 (1274524.3)	Bacillus_sonorensis_L12
Bacillus vallismortis DV1-F-3 (1051502.3)	Bacillus_vallismortis_DV1_F_3
Bacteroides caccae ATCC 43185 (411901.7)	Bacteroides_caccae_ATCC_43185
Bacteroides capillosus ATCC 29799 (411467.6)	Pseudoflavonifractor_capillosus_strain_ATCC_29799
Bacteroides cellulosilyticus DSM 14838 (537012.5)	Bacteroides_cellulosilyticus_DSM_14838
Bacteroides clarus YIT 12056 (762984.3)	Bacteroides_clarus_YIT_12056
Bacteroides coprocola DSM 17136 (470145.6)	Bacteroides_coprocola_M16_DSM_17136	3447
Bacteroides coprophilus DSM 18228 (547042.5)	Bacteroides_coprophilus_DSM_18228	2152
Bacteroides dorei DSM 17855 (483217.6)	Bacteroides_dorei_DSM_17855	3977					3116
Bacteroides eggerthii 1_2_48FAA (665953.3)	Bacteroides_eggerthii_1_2_48FAA	595
Bacteroides eggerthii DSM 20697 (483216.6)	Bacteroides_eggerthii_DSM_20697	1980
Bacteroides faecis MAJ27 (1077285.3)	Bacteroides_faecis_MAJ27
Bacteroides finegoldii DSM 17565 (483215.6)	Bacteroides_finegoldii_DSM_17565	1968		1391
Bacteroides fluxus YIT 12057 (763034.3)	Bacteroides_fluxus_YIT_12057
Bacteroides fragilis 3_1_12 (457424.5)	Bacteroides_fragilis_3_1_12
Bacteroides fragilis 638R (862962.3)	Bacteroides_fragilis_638R			3461
Bacteroides fragilis NCTC 9343 (272559.17)	Bacteroides_fragilis_NCTC_9343	1475		3381
Bacteroides fragilis YCH46 (295405.11)	Bacteroides_fragilis_YCH46			3374
Bacteroides intestinalis DSM 17393 (471870.8)	Bacteroides_intestinalis_341_DSM_17393	2278		4485
Bacteroides massiliensis B84634 = Timone 84634 = DSM 17679 = JCM 13223 (1121098.4)	Bacteroides_massiliensis_B846dnLKV334	1302
Bacteroides nordii CL02T12C05 (997884.3)	Bacteroides_nordii_CL02T12C05	2297
Bacteroides oleiciplenus YIT 12058 (742727.4)	Bacteroides_oleiciplenus_YIT_12058
Bacteroides ovatus ATCC 8483 (411476.11)	Bacteroides_ovatus_ATCC_8483	2559
Bacteroides ovatus SD CC 2a (702444.3)	Bacteroides_ovatus_SD_CC_2a	2857		4760
Bacteroides ovatus SD CMC 3f (702443.3)	Bacteroides_ovatus_SD_CMC_3f	1515		1391
Bacteroides pectinophilus ATCC 43243 (483218.5)	Bacteroides_pectinophilus_ATCC_43243	49, 631	481
Bacteroides plebeius DSM 17135 (484018.6)	Bacteroides_plebeius_M12_DSM_17135	2718
Bacteroides salyersiae WAL 10018 = DSM 18765 = JCM 12988 (1121101.3)	Bacteroides_salyersiae_WAL_10018	3420
Bacteroides sp. 1_1_14 (469585.3)	Bacteroides_sp_1_1_14	1096		1472
Bacteroides sp. 1_1_30 (457387.3)	Bacteroides_sp_1_1_30	844		1350
Bacteroides sp. 1_1_6 (469586.3)	Bacteroides_sp_1_1_6	2781		3065
Bacteroides sp. 2_1_22 (469588.3)	Bacteroides_sp_2_1_22	1304		1789
Bacteroides sp. 2_1_33B (469589.3)	Bacteroides_sp_2_1_33B	1148
Bacteroides sp. 2_1_7 (457388.5)	Bacteroides_sp_2_1_7	2784
Bacteroides sp. 2_2_4 (469590.5)	Bacteroides_sp_2_2_4	5189
Bacteroides sp. 20_3 (469591.4)	Bacteroides_sp_20_3	2125
Bacteroides sp. 3_1_19 (469592.4)	Bacteroides_sp_3_1_19	2569
Bacteroides sp. 3_1_23 (457390.3)	Bacteroides_sp_3_1_23	3218
Bacteroides sp. 3_1_33FAA (457391.3)	Bacteroides_sp_3_1_33FAA	369
Bacteroides sp. 3_1_40A (469593.3)	Bacteroides_sp_3_1_40A	3288
Bacteroides sp. 3_2_5 (457392.3)	Bacteroides_sp_3_2_5			2791
Bacteroides sp. 4_1_36 (457393.3)	Bacteroides_sp_4_1_36	1082
Bacteroides sp. 4_3_47FAA (457394.3)	Bacteroides_sp_4_3_47FAA	4377
Bacteroides sp. 9_1_42FAA (457395.6)	Bacteroides_sp_9_1_42FAA	1566					4622
Bacteroides sp. D1 (556258.5)	Bacteroides_sp_D1	4048		3398
Bacteroides sp. D2 (556259.3)	Bacteroides_sp_D2			3649
Bacteroides sp. D20 (585543.3)	Bacteroides_sp_D20	3566
Bacteroides sp. D22 (585544.3)	Bacteroides_sp_D22	3262, 3700		8
Bacteroides stercoris ATCC 43183 (449673.7)	Bacteroides_stercoris_ATCC_43183
Bacteroides thetaiotaomicron VPI-5482 (226186.12)	Bacteroides_thetaiotaomicron_VPI_5482			1963
Bacteroides uniformis ATCC 8492 (411479.10)	Bacteroides_uniformis_ATCC_8492	2875
Bacteroides ureolyticus DSM 20703 (1121102.3)	Bacteroides_ureolyticus_DSM_20703
Bacteroides vulgatus ATCC 8482 (435590.9)	Bacteroides_vulgatus_ATCC_8482	2781
Bacteroides xylanisolvens SD CC 1b (702447.3)	Bacteroides_xylanisolvens_SD_CC_1b	4619		3794
Bacteroides xylanisolvens XB1A (657309.4)	Bacteroides_xylanisolvens_XB1A	4602		183
Barnesiella intestinihominis YIT 11860 (742726.3)	Barnesiella_intestinihominis_YIT_11860	1710
Bartonella quintana str. Toulouse (283165.4)	Bartonella_quintana_Toulouse
Bifidobacterium adolescentis ATCC 15703 (367928.6)	Bifidobacterium_adolescentis_ATCC_15703	929
Bifidobacterium angulatum DSM 20098 = JCM 7096 (518635.7)	Bifidobacterium_angulatum_DSM_20098	798		1231
Bifidobacterium animalis subsp. lactis AD011 (442563.4)	Bifidobacterium_animalis_lactis_AD011	1443
Bifidobacterium animalis subsp. lactis BB-12 (552531.3)	Bifidobacterium_animalis_lactis_BB_12	1344
Bifidobacterium animalis subsp. lactis Bi-07 (742729.3)	Bifidobacterium_animalis_lactis_Bi_07	853
Bifidobacterium animalis subsp. lactis Bl-04 (580050.3)	Bifidobacterium_animalis_lactis_Bl_04_ATCC_SD5219	862
Bifidobacterium animalis subsp. lactis CNCM I-2494 (1042403.4)	Bifidobacterium_animalis_lactis_CNCM_I_2494	854
Bifidobacterium animalis subsp. lactis DSM 10140 (555970.3)	Bifidobacterium_animalis_lactis_DSM_10140	861
Bifidobacterium animalis subsp. lactis V9 (573236.3)	Bifidobacterium_animalis_lactis_V9	856
Bifidobacterium bifidum BGN4 (484020.3)	Bifidobacterium_bifidum_BGN4	843
Bifidobacterium bifidum NCIMB 41171 (398513.5)	Bifidobacterium_bifidum_NCIMB_41171	293
Bifidobacterium bifidum PRL2010 (702459.3)	Bifidobacterium_bifidum_PRL2010	882
Bifidobacterium bifidum S17 (883062.5)	Bifidobacterium_bifidum_S17	906
Bifidobacterium breve HPH0326 (1203540.3)	Bifidobacterium_breve_HPH0326	1848
Bifidobacterium breve UCC2003 (326426.4)	Bifidobacterium_breve_UCC2003_NCIMB8807	1043
Bifidobacterium catenulatum DSM 16992 = JCM 1194 (566552.6)	Bifidobacterium_catenulatum_DSM_16992	694
Bifidobacterium dentium ATCC 27678 (473819.7)	Bifidobacterium_dentium_ATCC_27678	1809
Bifidobacterium gallicum DSM 20093 (561180.4)	Bifidobacterium_gallicum_DSM_20093	204
Bifidobacterium longum DJO10A (Prj:321) (205913.11)	Bifidobacterium_longum_DJO10A	241
Bifidobacterium longum NCC2705 (206672.9)	Bifidobacterium_longum_NCC2705	497
Bifidobacterium longum subsp. infantis 157F (565040.3)	Bifidobacterium_longum_infantis_157F_NC	964
Bifidobacterium longum subsp. infantis ATCC 15697 = JCM 1222 (391904.8)	Bifidobacterium_longum_infantis_ATCC_15697	1512
Bifidobacterium longum subsp. infantis ATCC 55813 (548480.3)	Bifidobacterium_longum_longum_ATCC_55813	1113
Bifidobacterium longum subsp. infantis CCUG 52486 (537937.5)	Bifidobacterium_longum_longum_CCUG_52486	819
Bifidobacterium longum subsp. longum BBMN68 (890402.3)	Bifidobacterium_longum_longum_BBMN68	552
Bifidobacterium longum subsp. longum JCM 1217 (565042.3)	Bifidobacterium_longum_longum_JCM_1217	853
Bifidobacterium longum subsp. longum JDM301 (759350.3)	Bifidobacterium_longum_longum_JDM301	941
Bifidobacterium pseudocatenulatum DSM 20438 = JCM 1200 (547043.8)	Bifidobacterium_pseudocatenulatum_DSM_20438	1202
Bifidobacterium thermophilum RBL67 (1254439.12)	Bifidobacterium_thermophilum_RBL67	402
Bilophila wadsworthia 3_1_6 (563192.3)	Bilophila_wadsworthia_3_1_6
Blautia hansenii DSM 20583 (537007.6)	Blautia_hansenii_VPI_C7_24_DSM_20583
Blautia hydrogenotrophica DSM 10507 (476272.5)	Blautia_hydrogenotrophica_DSM_10507
Brachybacterium paraconglomeratum LC44 (1064537.3)	Brachybacterium_paraconglomeratum_LC44
Brachyspira pilosicoli B2904 (1133568.3)	Brachyspira_pilosicoli_B2904
Bradyrhizobium elkanii USDA 76 (398525.3)	Bradyrhizobium_elkanii_USDA_76
Brevibacillus agri BAB-2500 (1246477.3)	Brevibacillus_agri_BAB_2500
Brevibacillus borstelensis AK1 (1300222.3)	Brevibacillus_borstelensis_AK1
Brevibacillus brevis NBRC 100599 (358681.3)	Brevibacillus_brevis_NBRC_100599
Brevibacterium casei S18 (1229781.4)	Brevibacterium_casei_S18
Brevibacterium linens BL2 (321955.4)	Brevibacterium_linens_BL2
Brevibacterium massiliense 5401308 (1176165.3)	Brevibacterium_massiliense_5401308
Brevundimonas diminuta 470-4 (1035191.3)	Brevundimonas_diminuta_470_4
Bryantella formatexigens DSM 14469 (478749.5)	Marvinbryantia_formatexigens_I_52_DSM_14469	2764
Bulleidia extructa W1219 (679192.3)	Bulleidia_extructa_W1219
Burkholderia cepacia GG4 (1009846.3)	Burkholderia_cepacia_GG4
Burkholderiales bacterium 1_1_47 (469610.4)	Burkholderiales_bacterium_1_1_47
Butyricicoccus pullicaecorum 1.2 (1203606.4)	Butyricicoccus_pullicaecorum_1_2
Butyricimonas synergistica DSM 23225 (1121129.3)	Butyricimonas_synergistica_DSM_23225	3896
Butyrivibrio crossotus DSM 2876 (511680.4)	Butyrivibrio_crossotus_DSM_2876	1299, 864
Butyrivibrio fibrisolvens 16/4 (657324.3)	Butyrivibrio_fibrisolvens_16_4
Campylobacter coli JV20 (864566.3)	Campylobacter_coli_JV20
Campylobacter concisus 13826 (360104.9)	Campylobacter_concisus_13826
Campylobacter curvus 525.92 (360105.8)	Campylobacter_curvus_525_92
Campylobacter fetus subsp. fetus 82-40 (360106.6)	Campylobacter_fetus_subsp_fetus_82_40
Campylobacter gracilis RM3268 (553220.3)	Campylobacter_gracilis_RM3268
Campylobacter hominis ATCC BAA-381 (360107.7)	Campylobacter_hominis_ATCC_BAA_381
Campylobacter jejuni subsp. jejuni 81-176 [WGS] (354242.17)	Campylobacter_jejuni_jejuni_81_176
Campylobacter jejuni subsp. jejuni ICDCCJ07004 (1295400.3)	Campylobacter_jejuni_jejuni_ICDCCJ07004
Campylobacter jejuni subsp. jejuni M1 (645464.3)	Campylobacter_jejuni_jejuni_M1
Campylobacter jejuni subsp. jejuni NCTC 11168 (192222.6)	Campylobacter_jejuni_jejuni_NCTC_11168
Campylobacter lari RM2100 (306263.5)	Campylobacter_lari_RM2100
Campylobacter rectus RM3267 (553218.4)	Campylobacter_rectus_RM3267
Campylobacter showae CSUNSWCD (1244083.3)	Campylobacter_showae_CSUNSWCD
Campylobacter upsaliensis JV21 (888826.3)	Campylobacter_upsaliensis_JV21
Capnocytophaga granulosa ATCC 51502 (641143.3)	Capnocytophaga_granulosa_ATCC_51502
Capnocytophaga ochracea DSM 7271 (521097.5)	Capnocytophaga_ochracea_DSM_7271
Capnocytophaga sputigena ATCC 33612 (553177.6)	Capnocytophaga_sputigena_ATCC_33612
Catenibacterium mitsuokai DSM 15897 (451640.5)	Catenibacterium_mitsuokai_DSM_15897	326	961
Cedecea davisae DSM 4568 (566551.4)	Cedecea_davisae_DSM_4568
Citrobacter freundii ATCC 8090 = MTCC 1658 (1006003.3)	Citrobacter_freundii_ATCC_8090
Citrobacter koseri ATCC BAA-895 (290338.8)	Citrobacter_koseri_ATCC_BAA_895
Citrobacter sp. 30_2 (469595.3)	Citrobacter_sp_30_2
Citrobacter youngae ATCC 29220 (500640.5)	Citrobacter_youngae_ATCC_29220
Clostridiales bacterium 1_7_47FAA (457421.5)	Clostridiales_sp_1_7_47FAA		1942				61
Clostridium asparagiforme DSM 15981 (518636.5)	Clostridium_asparagiforme_DSM_15981		2717
Clostridium bartlettii DSM 16795 (445973.7)	Clostridium_bartlettii_DSM_16795	410
Clostridium beijerinckii NCIMB 8052 (290402.41)	Clostridium_beijerinckii_NCIMB_8052
Clostridium bolteae ATCC BAA-613 (411902.9)	Clostridium_bolteae_ATCC_BAA_613	1937
Clostridium botulinum A str. ATCC 19397 (441770.6)	Clostridium_botulinum_A_str_ATCC_19397
Clostridium botulinum A str. ATCC 3502 (413999.7)	Clostridium_botulinum_A_str_ATCC_3502
Clostridium botulinum A str. Hall (441771.6)	Clostridium_botulinum_A_str_Hall
Clostridium botulinum Bf (445336.4)	Clostridium_botulinum_Bf
Clostridium botulinum E1 str. 'BoNT E Beluga' (536233.3)	Clostridium_botulinum_E1_str_BoNT_E_Beluga
Clostridium botulinum F str. 230613 (758678.3)	Clostridium_botulinum_F_str_230613						3650
Clostridium butyricum DSM 10702 (1316931.3)	Clostridium_butyricum_DSM_10702
Clostridium butyricum E4 str. BoNT E BL5262 (632245.3)	Clostridium_butyricum_E4_str_BoNT_E_BL5262
Clostridium celatum DSM 1785 (545697.3)	Clostridium_celatum_DSM_1785
Clostridium citroniae WAL-17108 (742733.3)	Clostridium_citroniae_WAL_17108		6068
Clostridium clariflavum DSM 19732 (720554.3)	Clostridium_clariflavum_DSM_19732
Clostridium clostridioforme CM201 (999410.3)	Clostridium_clostridioforme_CM201	5235
Clostridium difficile CD196 (645462.3)	Clostridium_difficile_CD196
Clostridium difficile NAP07 (525258.3)	Clostridium_difficile_NAP07
Clostridium difficile NAP08 (525259.3)	Clostridium_difficile_NAP08
Clostridium difficile R20291 (645463.3)	Clostridium_difficile_R20291
Clostridium glycolicum ATCC 14880 (1121315.3)	Clostridium_glycolicum_ATCC_14880
Clostridium hathewayi 12489931 (999412.4)	Clostridium_hathewayi_12489931					5287
Clostridium hiranonis DSM 13275 (500633.7)	Clostridium_hiranonis_TO_931_DSM_13275	235	841	1084				76	73	1324_9, 74_9, 79_13	70_14, 75_10	77	78	777_15_16, 777_15_16	1314	1315
Clostridium hylemonae DSM 15053 (553973.6)	Clostridium_hylemonae_DSM_15053		2530	1329				2262	2105	2106_9, 2110_13	2107_10, 2111_14	2108	2109	2228_15_16, 2228_15_16	2229	2604
Clostridium innocuum 2959 (999413.4)	Clostridium_innocuum_2959	4635
Clostridium leptum DSM 753 (428125.8)	Clostridium_leptum_DSM_753		][	1638
Clostridium methylpentosum DSM 5476 (537013.3)	Clostridium_methylpentosum_R2_DSM_5476
Clostridium nexile DSM 1787 (500632.7)	Clostridium_nexile_DSM_1787	3488
Clostridium perfringens ATCC 13124 (195103.10)	Clostridium_perfringens_ATCC_13124	678
Clostridium ramosum DSM 1402 (445974.6)	Clostridium_ramosum_VPI_0427_DSM_1402		3059
Clostridium saccharoperbutylacetonicum N1-4(HMT) (931276.5)	Clostridium_saccharoperbutylacetonicum_N1_4_HMT
Clostridium sartagoforme AAU1 (1202534.3)	Clostridium_sartagoforme_AAU1
Clostridium scindens ATCC 35704 (411468.9)	Clostridium_scindens_ATCC_35704		2503	750				2802, 2908	2911	2905_13, 2910_9	2904_14, 2909_10	2907	2906	1215_15_16, 1215_15_16	1214	1731
Clostridium sp. 7_2_43FAA (457396.3)	Clostridium_sp_7_2_43FAA	96
Clostridium sp. L2-50 (411489.7)	Clostridium_sp_L2_50	76	2268
Clostridium sp. M62/1 (411486.3)	Clostridium_sp_M62_1	656		3510
Clostridium sp. SS2/1 (411484.7)	Clostridium_sp_SS2_1	174	1247
Clostridium sp. SY8519 (1042156.4)	Clostridium_sp_SY8519	1975
Clostridium spiroforme DSM 1552 (428126.7)	Clostridium_spiroforme_DSM_1552
Clostridium sporogenes ATCC 15579 (471871.7)	Clostridium_sporogenes_ATCC_15579
Clostridium sporosphaeroides DSM 1294 (1121334.3)	Clostridium_sporosphaeroides_DSM_1294
Clostridium sticklandii DSM 519 (499177.3)	Clostridium_sticklandii_DSM_519
Clostridium symbiosum WAL-14163 (742740.3)	Clostridium_symbiosum_WAL_14163			1686		3660
Clostridium symbiosum WAL-14673 (742741.3)	Clostridium_symbiosum_WAL_14673			1871		3530
Clostridium tyrobutyricum DSM 2637 = ATCC 25755 (1121342.4)	Clostridium_tyrobutyricum_DSM_2637
Collinsella aerofaciens ATCC 25986 (411903.6)	Collinsella_aerofaciens_ATCC_25986	504	1305		1837	454
Collinsella intestinalis DSM 13280 (521003.7)	Collinsella_intestinalis_DSM_13280					921
Collinsella stercoris DSM 13279 (445975.6)	Collinsella_stercoris_DSM_13279		455			1696, 1697
Collinsella tanakaei YIT 12063 (742742.3)	Collinsella_tanakaei_YIT_12063	2104
Coprobacillus sp. 29_1 (469596.3)	Coprobacillus_sp_29_1	3825	2065			2664
Coprococcus catus GD/7 (717962.3)	Coprococcus_catus_GD_7	2949
Coprococcus comes ATCC 27758 (470146.3)	Coprococcus_comes_ATCC_27758	1411	1462
Coprococcus eutactus ATCC 27759 (411474.6)	Coprococcus_eutactus_ATCC_27759	617	1402
Corynebacterium ammoniagenes DSM 20306 (649754.3)	Corynebacterium_ammoniagenes_DSM_20306
Corynebacterium amycolatum SK46 (553204.6)	Corynebacterium_amycolatum_SK46
Corynebacterium aurimucosum ATCC 700975 (Prj:31451) (548476.7)	Corynebacterium_aurimucosum_ATCC_700975
Corynebacterium durum F0235 (1035195.3)	Corynebacterium_durum_F0235
Corynebacterium glucuronolyticum ATCC 51867 (548477.4)	Corynebacterium_glucuronolyticum_ATCC_51867
Corynebacterium kroppenstedtii DSM 44385 (645127.4)	Corynebacterium_kroppenstedtii_DSM_44385
Corynebacterium propinquum DSM 44285 (1121367.3)	Corynebacterium_propinquum_DSM_44285
Corynebacterium striatum ATCC 6940 (525268.3)	Corynebacterium_striatum_ATCC_6940
Corynebacterium tuberculostearicum SK141 (553206.4)	Corynebacterium_tuberculostearicum_SK141
Corynebacterium ulcerans 809 (945711.3)	Corynebacterium_ulcerans_809
Cronobacter sakazakii ATCC BAA-894 (290339.8)	Cronobacter_sakazakii_ATCC_BAA_894
Cryptobacterium curtum DSM 15641 (469378.5)	Cryptobacterium_curtum_DSM_15641
Curtobacterium flaccumfaciens UCD-AKU (1292022.3)	Curtobacterium_flaccumfaciens_UCD_AKU
Delftia acidovorans SPH-1 (398578.5)	Delftia_acidovorans_SPH_1
Desulfovibrio piger ATCC 29098 (411464.8)	Desulfovibrio_piger_ATCC_29098
Desulfovibrio sp. 3_1_syn3 (457398.5)	Desulfovibrio_sp_3_1_syn3
Dialister invisus DSM 15470 (592028.3)	Dialister_invisus_DSM_15470
Dialister succinatiphilus YIT 11850 (742743.3)	Dialister_succinatiphilus_YIT_11850
Dietzia cinnamea P4 (910954.3)	Dietzia_cinnamea_P4		280
Dorea formicigenerans ATCC 27755 (411461.4)	Dorea_formicigenerans_ATCC_27755		2966
Dorea longicatena DSM 13814 (411462.6)	Dorea_longicatena_DSM_13814	1022
Dysgonomonas gadei ATCC BAA-286 (742766.3)	Dysgonomonas_gadei_ATCC_BAA_286	2677
Edwardsiella tarda ATCC 23685 (500638.3)	Edwardsiella_tarda_ATCC_23685
Edwardsiella tarda FL6-60 (718251.5)	Edwardsiella_tarda_FL6_60
Eggerthella lenta DSM 2243 (479437.5)	Eggerthella_lenta_DSM_2243		2578			1370, 726	1755, 208	377, 378, 379	367	373_9_13, 373_9_13, 374_9_13, 374_9_13	380_10_14, 380_10_14	367	370, 375	1044_15_16, 1044_15_16	1045	1043
Eggerthella sp. 1_3_56FAA (665943.3)	Eggerthella_sp_1_3_56FAA		2161			2620, 305	1509, 2746	1675, 1676, 1677	1665	1671_9_13, 1671_9_13, 1672_9_13, 1672_9_13	1678_10_14, 1678_10_14	1665	1668, 1673	3045_15_16, 3045_15_16	704	705
Eggerthella sp. YY7918 (502558.4)	Eggerthella_sp_YY7918						1245
Eggerthia catenaformis OT 569 = DSM 20559 (999415.3)	Eggerthia_catenaformis_OT_569
Eikenella corrodens ATCC 23834 (546274.4)	Eikenella_corrodens_ATCC_23834
Enterobacter aerogenes KCTC 2190 (1028307.3)	Enterobacter_aerogenes_KCTC_2190
Enterobacter asburiae LF7a (640513.3)	Enterobacter_asburiae_LF7a
Enterobacter cancerogenus ATCC 35316 (500639.8)	Enterobacter_cancerogenus_ATCC_35316
Enterobacter cloacae EcWSU1 (1045856.3)	Enterobacter_cloacae_EcWSU1
Enterobacter hormaechei YT2 (1259823.3)	Enterobacter_hormaechei_YT2
Enterobacter hormaechei YT3 (1260282.3)	Enterobacter_hormaechei_YT3
Enterobacteriaceae bacterium 9_2_54FAA (469613.3)	Enterobacteriaceae_bacterium_9_2_54FAA
Enterococcus asini ATCC 700915 (1158606.4)	Enterococcus_asini_ATCC_700915
Enterococcus avium ATCC 14025 (1140002.4)	Enterococcus_avium_ATCC_14025	1451, 2434
Enterococcus caccae ATCC BAA-1240 (1158612.4)	Enterococcus_caccae_ATCC_BAA_1240
Enterococcus casseliflavus ATCC 12755 (888066.3)	Enterococcus_casseliflavus_ATCC_12755	2226
Enterococcus cecorum DSM 20682 = ATCC 43198 (1121864.4)	Enterococcus_cecorum_DSM_20682	390, 545
Enterococcus dispar ATCC 51266 (1139219.4)	Enterococcus_dispar_ATCC_51266
Enterococcus durans ATCC 6056 (1140001.4)	Enterococcus_durans_ATCC_6056	2214
Enterococcus faecalis OG1RF (474186.5)	Enterococcus_faecalis_OG1RF_ATCC_47077
Enterococcus faecalis TX0104 (491074.3)	Enterococcus_faecalis_TX0104
Enterococcus faecalis TX1322 (525278.3)	Enterococcus_faecalis_TX1322	1944
Enterococcus faecalis TX2134 (749518.3)	Enterococcus_faecalis_TX2134
Enterococcus faecalis V583 (226185.9)	Enterococcus_faecalis_V583	479
Enterococcus faecium TX1330 (525279.3)	Enterococcus_faecium_TX1330	518
Enterococcus gallinarum EG2 (565653.4)	Enterococcus_gallinarum_EG2	862
Enterococcus hirae ATCC 9790 (768486.3)	Enterococcus_hirae_ATCC_9790	1879, 2178
Enterococcus phoeniculicola ATCC BAA-412 (1158610.4)	Enterococcus_phoeniculicola_ATCC_BAA_412
Enterococcus sp. 7L76 (657310.3)	Enterococcus_sp_7L76
Erysipelotrichaceae bacterium 3_1_53 (658659.3)	Erysipelotrichaceae_bacterium_sp_3_1_53	107					2207
Erysipelotrichaceae bacterium 5_2_54FAA (552396.3)	Erysipelotrichaceae_bacterium_5_2_54FAA	470
Escherichia albertii TW07627 (502347.3)	Escherichia_albertii_TW07627			2453
Escherichia coli O157:H7 str. Sakai (386585.9)	Escherichia_coli_O157_H7_str_Sakai			2437
Escherichia coli SE11 (409438.11)	Escherichia_coli_SE11	4922		1888
Escherichia coli str. K-12 substr. MG1655 (511145.12)	Escherichia_coli_str_K_12_substr_MG1655			1690
Escherichia coli UTI89 (364106.8)	Escherichia_coli_UTI89_UPEC			1852
Escherichia fergusonii ATCC 35469 (585054.5)	Escherichia_fergusonii_ATCC_35469
Escherichia hermannii NBRC 105704 (1115512.3)	Escherichia_hermannii_NBRC_105704
Escherichia sp. 1_1_43 (457400.3)	Escherichia_sp_1_1_43
Escherichia sp. 3_2_53FAA (469598.5)	Escherichia_sp_3_2_53FAA			1878
Escherichia sp. 4_1_40B (457401.3)	Escherichia_sp_4_1_40B			443
Eubacterium biforme DSM 3989 (518637.5)	Eubacterium_biforme_DSM_3989	2239
Eubacterium cellulosolvens 6 (633697.3)	Eubacterium_cellulosolvens_6	2739
Eubacterium cylindroides T2-87 (717960.3)	Eubacterium_cylindroides_T2_87
Eubacterium dolichum DSM 3991 (428127.7)	Eubacterium_dolichum_DSM_3991
Eubacterium eligens ATCC 27750 (515620.4)	Eubacterium_eligens_ATCC_27750	1536, 2543
Eubacterium hallii DSM 3353 (411469.3)	Eubacterium_hallii_DSM_3353	1448, 69	1581
Eubacterium limosum KIST612 (903814.3)	Eubacterium_limosum_KIST612	1217, 1710
Eubacterium rectale ATCC 33656 (515619.6)	Eubacterium_rectale_ATCC_33656	2464, 2993
Eubacterium rectale M104/1 (657317.3)	Eubacterium_rectale_M104_1	1241, 1647
Eubacterium saphenum ATCC 49989 (592031.3)	Eubacterium_saphenum_ATCC_49989
Eubacterium siraeum 70/3 (657319.3)	Eubacterium_siraeum_70_3	1816
Eubacterium siraeum DSM 15702 (428128.7)	Eubacterium_siraeum_DSM_15702	403
Eubacterium ventriosum ATCC 27560 (411463.4)	Eubacterium_ventriosum_ATCC_27560	282, 743	854
Faecalibacterium cf. prausnitzii KLE1255 (748224.3)	Faecalibacterium_cf_prausnitzii_KLE1255		1350
Faecalibacterium prausnitzii L2-6 (718252.3)	Faecalibacterium_prausnitzii_L2_6		205
Faecalibacterium prausnitzii M21/2 (411485.10)	Faecalibacterium_prausnitzii_M21_2
Faecalibacterium prausnitzii SL3/3 (657322.3)	Faecalibacterium_prausnitzii_SL3_3
Filifactor alocis ATCC 35896 (546269.5)	Filifactor_alocis_ATCC_35896
Finegoldia magna ATCC 29328 (334413.6)	Finegoldia_magna_ATCC_29328
Flavonifractor plautii ATCC 29863 (411475.3)	Flavonifractor_plautii_ATCC_29863		1703
Fusobacterium gonidiaformans 3-1-5R (469605.7)	Fusobacterium_gonidiaformans_3_1_5R
Fusobacterium gonidiaformans ATCC 25563 (469615.3)	Fusobacterium_gonidiaformans_ATCC_25563
Fusobacterium mortiferum ATCC 9817 (469616.3)	Fusobacterium_mortiferum_ATCC_9817	133
Fusobacterium necrophorum D12 (556263.8)	Fusobacterium_necrophorum_D12
Fusobacterium nucleatum subsp. animalis 4_8 (469607.3)	Fusobacterium_sp_4_8
Fusobacterium nucleatum subsp. vincentii 3_1_27 (469602.7)	Fusobacterium_nucleatum_subsp_vincentii_3_1_27
Fusobacterium nucleatum subsp. vincentii 3_1_36A2 (469604.7)	Fusobacterium_nucleatum_subsp_vincentii_3_1_36A2
Fusobacterium nucleatum subsp. vincentii 4_1_13 (469606.8)	Fusobacterium_nucleatum_subsp_vincentii_4_1_13
Fusobacterium periodonticum 1_1_41FAA (469621.8)	Fusobacterium_periodonticum_1_1_41FAA
Fusobacterium periodonticum 2_1_31 (469599.8)	Fusobacterium_periodonticum_2_1_31
Fusobacterium russii ATCC 25533 (1278306.3)	Fusobacterium_russii_ATCC_25533
Fusobacterium sp. 3_1_33 (469603.3)	Fusobacterium_nucleatum_subsp_animalis_3_1_33
Fusobacterium sp. 7_1 (457405.3)	Fusobacterium_nucleatum_subsp_animalis_7_1
Fusobacterium sp. D11 (556264.3)	Fusobacterium_nucleatum_subsp_animalis_D11
Fusobacterium ulcerans ATCC 49185 (469617.3)	Fusobacterium_ulcerans_ATCC_49185	1431
Fusobacterium varium ATCC 27725 (469618.3)	Fusobacterium_varium_ATCC_27725	811		1008
Gemella haemolysans ATCC 10379 (546270.5)	Gemella_haemolysans_ATCC_10379
Gemella morbillorum M424 (562982.3)	Gemella_morbillorum_M424
Gemella sanguinis M325 (562983.3)	Gemella_sanguinis_M325
Gordonia rubripertincta NBRC 101908 (1077975.4)	Gordonia_rubripertincta_NBRC_101908
Gordonia terrae C-6 (1316928.3)	Gordonia_terrae_C_6
Gordonia terrae NBRC 100016 (1089454.3)	Gordonia_terrae_NBRC_100016					3717
Gordonibacter pamelaeae 7-10-1-b (657308.3)	Gordonibacter_pamelaeae_7_10_1_bT_DSM_19378					1003, 1755	2341
Granulicatella adiacens ATCC 49175 (638301.3)	Granulicatella_adiacens_ATCC_49175
Granulicatella elegans ATCC 700633 (626369.3)	Granulicatella_elegans_ATCC_700633
Grimontia hollisae CIP 101886 (675812.3)	Grimontia_hollisae_CIP_101886			1829
Haemophilus haemolyticus M19501 (1028803.3)	Haemophilus_haemolyticus_M19501
Haemophilus parainfluenzae T3T1 (862965.3)	Haemophilus_parainfluenzae_T3T1
Haemophilus sputorum CCUG 13788 (1035839.4)	Haemophilus_sputorum_CCUG_13788
Hafnia alvei ATCC 51873 (1002364.3)	Hafnia_alvei_ATCC_51873
Helicobacter bilis ATCC 43879 (613026.4)	Helicobacter_bilis_ATCC_43879
Helicobacter canadensis MIT 98-5491 (Prj:30719) (537970.9)	Helicobacter_canadensis_MIT_98_5491
Helicobacter cinaedi CCUG 18818 (537971.5)	Helicobacter_cinaedi_CCUG_18818
Helicobacter pullorum MIT 98-5489 (537972.5)	Helicobacter_pullorum_MIT_98_5489
Helicobacter pylori 26695 (85962.8)	Helicobacter_pylori_26695
Helicobacter winghamensis ATCC BAA-430 (556267.4)	Helicobacter_winghamensis_ATCC_BAA_430
Holdemania filiformis DSM 12042 (545696.5)	Holdemania_filiformis_VPI_J1_31B_1_DSM_12042		3175	2606			665
Kingella oralis ATCC 51147 (629741.3)	Kingella_oralis_ATCC_51147
Klebsiella pneumoniae subsp. pneumoniae MGH 78578 (272620.9)	Klebsiella_pneumoniae_pneumoniae_MGH78578
Klebsiella sp. 1_1_55 (469608.3)	Klebsiella_sp_1_1_55
Kocuria palustris PEL (1236550.3)	Kocuria_palustris_PEL
Kocuria rhizophila DC2201 (378753.5)	Kocuria_rhizophila_DC2201
Kytococcus sedentarius DSM 20547 (478801.5)	Kytococcus_sedentarius_DSM_20547
Lachnospiraceae bacterium 5_1_63FAA (658089.3)	Lachnospiraceae_bacterium_sp_5_1_63FAA	2888	2629
Lachnospiraceae bacterium 8_1_57FAA (665951.3)	Lachnospiraceae_bacterium_sp_8_1_57FAA
Lactobacillus acidophilus ATCC 4796 (525306.3)	Lactobacillus_acidophilus_ATCC_4796	568, 781															][
Lactobacillus acidophilus NCFM (272621.13)	Lactobacillus_acidophilus_NCFM	1027, 852															][
Lactobacillus amylolyticus DSM 11664 (585524.3)	Lactobacillus_amylolyticus_DSM_11664	1149
Lactobacillus amylovorus GRL 1112 (695560.3)	Lactobacillus_amylovorus_GRL_1112	1204, 936
Lactobacillus animalis KCTC 3501 (930942.3)	Lactobacillus_animalis_KCTC_3501	1757
Lactobacillus antri DSM 16041 (525309.3)	Lactobacillus_antri_DSM_16041	1480, 573	1907
Lactobacillus brevis ATCC 367 (387344.15)	Lactobacillus_brevis_ATCC_367
Lactobacillus brevis subsp. gravesensis ATCC 27305 (525310.3)	Lactobacillus_brevis_subsp_gravesensis_ATCC_27305
Lactobacillus buchneri ATCC 11577 (525318.3)	Lactobacillus_buchneri_ATCC_11577
Lactobacillus casei ATCC 334 (321967.11)	Lactobacillus_casei_ATCC_334																][
Lactobacillus casei BL23 (543734.4)	Lactobacillus_casei_casei_BL23																][
Lactobacillus coleohominis 101-4-CHN (575594.3)	Lactobacillus_coleohominis_101_4_CHN	1702
Lactobacillus coryniformis subsp. coryniformis CECT 5711 (1185325.3)	Lactobacillus_coryniformis_subsp_coryniformis_CECT_5711
Lactobacillus crispatus 125-2-CHN (575595.3)	Lactobacillus_crispatus_125_2_CHN	37
Lactobacillus curvatus CRL 705 (1074451.3)	Lactobacillus_curvatus_CRL_705
Lactobacillus delbrueckii subsp. bulgaricus ATCC 11842 (390333.7)	Lactobacillus_delbrueckii_subsp_bulgaricus_ATCC_11842																][
Lactobacillus delbrueckii subsp. bulgaricus ATCC BAA-365 (321956.7)	Lactobacillus_delbrueckii_subsp_bulgaricus_ATCC_BAA_365																][
Lactobacillus fermentum ATCC 14931 (525325.3)	Lactobacillus_fermentum_ATCC_14931
Lactobacillus fermentum IFO 3956 (334390.5)	Lactobacillus_fermentum_IFO_3956
Lactobacillus gasseri ATCC 33323 (324831.13)	Lactobacillus_gasseri_ATCC_33323	53, 942
Lactobacillus gastricus PS3 (1144300.3)	Lactobacillus_gastricus_PS3
Lactobacillus helveticus DPC 4571 (405566.6)	Lactobacillus_helveticus_DPC_4571	991, 992
Lactobacillus helveticus DSM 20075 (585520.4)	Lactobacillus_helveticus_DSM_20075	943, 944
Lactobacillus hilgardii ATCC 8290 (525327.3)	Lactobacillus_hilgardii_ATCC_8290
Lactobacillus iners DSM 13335 (525328.4)	Lactobacillus_iners_DSM_13335
Lactobacillus jensenii 1153 (440497.10)	Lactobacillus_jensenii_1153
Lactobacillus johnsonii DPC 6026 (909954.3)	Lactobacillus_johnsonii_DPC_6026	1061, 80, 869
Lactobacillus johnsonii NCC 533 (257314.6)	Lactobacillus_johnsonii_NCC_533	1014, 1226, 60
Lactobacillus mucosae LM1 (1130798.3)	Lactobacillus_mucosae_LM1	254
Lactobacillus oris F0423 (944562.4)	Lactobacillus_oris_F0423	712	927
Lactobacillus paracasei subsp. paracasei 8700:2 (537973.8)	Lactobacillus_paracasei_subsp_paracasei_8700_2
Lactobacillus paracasei subsp. paracasei ATCC 25302 (525337.3)	Lactobacillus_paracasei_subsp_paracasei_ATCC_25302
Lactobacillus pentosus KCA1 (1136177.4)	Lactobacillus_pentosus_KCA1
Lactobacillus plantarum JDM1 (644042.3)	Lactobacillus_plantarum_JDM1	2850
Lactobacillus plantarum subsp. plantarum ATCC 14917 (525338.3)	Lactobacillus_plantarum_subsp_plantarum_ATCC_14917	573
Lactobacillus plantarum WCFS1 (220668.9)	Lactobacillus_plantarum_WCFS1	2947
Lactobacillus reuteri CF48-3A (525341.3)	Lactobacillus_reuteri_CF48_3A_	933, 934
Lactobacillus reuteri JCM 1112 (557433.4)	Lactobacillus_reuteri_F275_JCM_1112	750
Lactobacillus reuteri MM2-3 (585517.3)	Lactobacillus_reuteri_MM2_3_	1370
Lactobacillus reuteri MM4-1A (548485.3)	Lactobacillus_reuteri_MM4_1A_	1120
Lactobacillus reuteri SD2112 (491077.3)	Lactobacillus_reuteri_SD2112_ATCC_55730	747, 748
Lactobacillus rhamnosus GG (Prj:40637) (568703.30)	Lactobacillus_rhamnosus_GG_ATCC_53103
Lactobacillus rhamnosus LMS2-1 (525361.3)	Lactobacillus_rhamnosus_LMS2_1
Lactobacillus ruminis ATCC 25644 (525362.3)	Lactobacillus_ruminis_ATCC_25644	625
Lactobacillus sakei subsp. sakei 23K (314315.12)	Lactobacillus_sakei_subsp_sakei_23K
Lactobacillus salivarius ATCC 11741 (525364.3)	Lactobacillus_salivarius_HO66_ATCC_11741	126
Lactobacillus salivarius UCC118 (362948.14)	Lactobacillus_salivarius_salivarius_UCC118	1920
Lactobacillus ultunensis DSM 16047 (525365.3)	Lactobacillus_ultunensis_DSM_16047	206
Lactobacillus vaginalis ATCC 49540 (525366.3)	Lactobacillus_vaginalis_ATCC_49540	934
Lactococcus garvieae ATCC 49156 (420889.6)	Lactococcus_garvieae_ATCC_49156
Lactococcus raffinolactis 4877 (1215915.3)	Lactococcus_raffinolactis_4877
Laribacter hongkongensis HLHK9 (557598.3)	Laribacter_hongkongensis_HLHK9
Lautropia mirabilis ATCC 51599 (887898.3)	Lautropia_mirabilis_ATCC_51599
Leptotrichia buccalis C-1013-b (523794.5)	Leptotrichia_buccalis_C_1013_b
Leuconostoc argentinum KCTC 3773 (886872.3)	Leuconostoc_argentinum_KCTC_3773
Leuconostoc gelidum JB7 (1229756.3)	Leuconostoc_gelidum_JB7
Leuconostoc mesenteroides subsp. cremoris ATCC 19254 (586220.3)	Leuconostoc_mesenteroides_subsp_cremoris_ATCC_19254
Listeria grayi DSM 20601 (525367.9)	Listeria_grayi_DSM_20601
Listeria monocytogenes Finland 1988 (393127.4)	Listeria_monocytogenes_Finland_1988	373
Listeria monocytogenes FSL R2-561 (393126.4)	Listeria_monocytogenes_FSL_R2_561	246
Listeria monocytogenes J0161 (393130.8)	Listeria_monocytogenes_J0161_FSL_R2_499	1090
Listeria monocytogenes serotype 7 str. SLCC2482 (1639.166)	Listeria_monocytogenes_serotype_7_SLCC_2482	2181
Listeria monocytogenes SLCC2378 (879088.3)	Listeria_monocytogenes_SLCC_2378	2094
Listeria monocytogenes SLCC2540 (879089.3)	Listeria_monocytogenes_SLCC_2540	2160
Listeria monocytogenes SLCC7179 (879090.3)	Listeria_monocytogenes_SLCC_7179	2048
Listeria monocytogenes str. 4b F2365 (265669.9)	Listeria_monocytogenes_4b_F2365	2108
Lysinibacillus fusiformis ZB2 (1231627.3)	Lysinibacillus_fusiformis_ZB2		386
Lysinibacillus sphaericus C3-41 (444177.5)	Lysinibacillus_sphaericus_C3_41
Megamonas funiformis YIT 11815 (742816.3)	Megamonas_funiformis_YIT_11815
Megamonas hypermegale ART12/1 (657316.3)	Megamonas_hypermegale_ART12_1
Methanobrevibacter smithii ATCC 35061 (420247.6)	Methanobrevibacter_smithii_ATCC_35061	964	1684
Methanosphaera stadtmanae DSM 3091 (339860.6)	Methanosphaera_stadtmanae_DSM_3091	732	691
Methylobacterium mesophilicum SR1.6/6 (908290.3)	Methylobacterium_mesophilicum_SR1_6_6
Methylobacterium populi BJ001 (441620.7)	Methylobacterium_populi_BJ001
Methylobacterium radiotolerans JCM 2831 (426355.14)	Methylobacterium_radiotolerans_JCM_2831
Methyloversatilis universalis FAM5 (1000565.3)	Methyloversatilis_universalis_FAM5
Microbacterium paraoxydans 77MFTsu3.2 (1151126.3)	Microbacterium_paraoxydans_77MFTsu3_2
Micrococcus luteus NCTC 2665 (465515.4)	Micrococcus_luteus_NCTC_2665
Micromonospora aurantiaca ATCC 27029 (644283.4)	Micromonospora_aurantiaca_ATCC_27029
Mitsuokella multacida DSM 20544 (500635.8)	Mitsuokella_multacida_DSM_20544
Mobiluncus curtisii ATCC 43063 (548479.6)	Mobiluncus_curtisii_ATCC_43063
Moraxella catarrhalis RH4 (749219.3)	Moraxella_catarrhalis_RH4
Morganella morganii subsp. morganii KT (1124991.3)	Morganella_morganii_subsp_morganii_KT
Mycobacterium avium subsp. avium ATCC 25291 (553481.3)	Mycobacterium_avium_subsp_avium_ATCC_25291		306			1093, 4534, 715
Mycobacterium fortuitum subsp. fortuitum DSM 46621 (1214102.3)	Mycobacterium_fortuitum_subsp_fortuitum_DSM_46621					310, 4679
Mycoplasma hominis ATCC 23114 (347256.5)	Mycoplasma_hominis_ATCC_23114
Mycoplasma pneumoniae 309 (1112856.4)	Mycoplasma_pneumoniae_309
Neisseria cinerea ATCC 14685 (546262.4)	Neisseria_cinerea_ATCC_14685
Neisseria elongata subsp. glycolytica ATCC 29315 (546263.3)	Neisseria_elongata_subsp_glycolytica_ATCC_29315
Neisseria flavescens SK114 (596320.3)	Neisseria_flavescens_SK114
Neisseria macacae ATCC 33926 (997348.4)	Neisseria_macacae_ATCC_33926
Neisseria mucosa ATCC 25996 (546266.6)	Neisseria_mucosa_ATCC_25996
Neisseria subflava NJ9703 (546268.4)	Neisseria_subflava_NJ9703
Ochrobactrum anthropi ATCC 49188 (439375.7)	Ochrobactrum_anthropi_ATCC_49188
Odoribacter laneus YIT 12061 (742817.3)	Odoribacter_laneus_YIT_12061	765
Odoribacter splanchnicus DSM 20712 (709991.3)	Odoribacter_splanchnicus_1651_6_DSM_20712
Olsenella uli DSM 7084 (633147.4)	Olsenella_uli_DSM_7084
Oribacterium sinus F0268 (585501.3)	Oribacterium_sinus_F0268
Oxalobacter formigenes HOxBLS (556268.6)	Oxalobacter_formigenes_HOxBLS
Oxalobacter formigenes OXCC13 (556269.4)	Oxalobacter_formigenes_OXCC13
Paenibacillus alvei DSM 29 (1206781.3)	Paenibacillus_alvei_DSM_29
Paenibacillus barengoltzii G22 (1235795.3)	Paenibacillus_barengoltzii_G22
Paenibacillus daejeonensis DSM 15491 (1122917.3)	Paenibacillus_daejeonensis_DSM_15491
Paenibacillus lactis 154 (743719.3)	Paenibacillus_lactis_154
Parabacteroides distasonis ATCC 8503 (435591.13)	Parabacteroides_distasonis_ATCC_8503	1537
Parabacteroides goldsteinii dnLKV18 (1235789.3)	Parabacteroides_goldsteinii_dnLKV18	2691
Parabacteroides johnsonii DSM 18315 (537006.5)	Parabacteroides_johnsonii_DSM_18315
Parabacteroides merdae ATCC 43184 (411477.4)	Parabacteroides_merdae_ATCC_43184
Parabacteroides sp. D13 (563193.3)	Parabacteroides_sp_D13	2697
Paraprevotella clara YIT 11840 (762968.3)	Paraprevotella_clara_YIT_11840	1512
Paraprevotella xylaniphila YIT 11841 (762982.3)	Paraprevotella_xylaniphila_YIT_11841	2317
Parasutterella excrementihominis YIT 11859 (762966.3)	Parasutterella_excrementihominis_YIT_11859
Parvimonas micra ATCC 33270 (411465.10)	Parvimonas_micra_ATCC_33270
Pediococcus acidilactici 7_4 (563194.3)	Pediococcus_acidilactici_7_4
Pediococcus acidilactici DSM 20284 (862514.3)	Pediococcus_acidilactici_DSM_20284
Pediococcus pentosaceus ATCC 25745 (278197.12)	Pediococcus_pentosaceus_ATCC_25745
Peptoniphilus harei ACS-146-V-Sch2b (908338.3)	Peptoniphilus_harei_ACS_146_V_Sch2b
Peptoniphilus indolicus ATCC 29427 (997350.3)	Peptoniphilus_indolicus_ATCC_29427
Peptoniphilus lacrimalis DSM 7455 (1122949.3)	Peptoniphilus_lacrimalis_DSM_7455
Peptoniphilus timonensis JC401 (1095770.3)	Peptoniphilus_timonensis_JC401
Peptostreptococcus anaerobius DSM 2949 (1122950.3)	Peptostreptococcus_anaerobius_DSM_2949
Peptostreptococcus stomatis DSM 17678 (596315.3)	Peptostreptococcus_stomatis_DSM_17678
Phascolarctobacterium sp. YIT 12067 (626939.3)	Phascolarctobacterium_succinatutens_YIT_12067
Plesiomonas shigelloides 302-73 (1315976.3)	Plesiomonas_shigelloides_302_73			2178
Porphyromonas asaccharolytica DSM 20707 (879243.3)	Porphyromonas_asaccharolytica_DSM_20707
Porphyromonas endodontalis ATCC 35406 (553175.3)	Porphyromonas_endodontalis_ATCC_35406
Porphyromonas gingivalis W83 (242619.8)	Porphyromonas_gingivalis_W83
Porphyromonas somerae DSM 23386 (1122975.3)	Porphyromonas_somerae_DSM_23386
Porphyromonas uenonis 60-3 (596327.3)	Porphyromonas_uenonis_60_3
Prevotella bivia DSM 20514 (868129.3)	Prevotella_bivia_DSM_20514
Prevotella bryantii B14 (752555.5)	Prevotella_bryantii_B14
Prevotella buccae ATCC 33574 (873513.3)	Prevotella_buccae_ATCC_33574
Prevotella conceptionensis 9403948 (1197728.3)	Prevotella_conceptionensis_9403948
Prevotella copri DSM 18205 (537011.5)	Prevotella_copri_CB7_DSM_18205
Prevotella denticola F0289 (767031.3)	Prevotella_denticola_F0289
Prevotella disiens FB035-09AN (866771.4)	Prevotella_disiens_FB035_09AN
Prevotella intermedia 17 (246198.10)	Prevotella_intermedia_17
Prevotella loescheii DSM 19665 = JCM 12249 = ATCC 15930 (1122985.3)	Prevotella_loescheii_DSM_19665
Prevotella melaninogenica ATCC 25845 (553174.6)	Prevotella_melaninogenica_ATCC_25845
Prevotella nanceiensis DSM 19126 (1122988.3)	Prevotella_nanceiensis_DSM_19126
Prevotella nigrescens ATCC 33563 (997352.4)	Prevotella_nigrescens_ATCC_33563
Prevotella oralis ATCC 33269 (873533.3)	Prevotella_oralis_ATCC_33269
Prevotella pallens ATCC 700821 (997353.4)	Prevotella_pallens_ATCC_700821
Prevotella ruminicola 23 (264731.4)	Prevotella_ruminicola_23
Prevotella salivae DSM 15606 (888832.3)	Prevotella_salivae_DSM_15606
Prevotella stercorea DSM 18206 (1002367.3)	Prevotella_stercorea_DSM_18206
Prevotella timonensis CRIS 5C-B1 (679189.3)	Prevotella_timonensis_CRIS_5C_B1
Prevotella veroralis DSM 19559 (1122993.3)	Prevotella_veroralis_DSM_19559
Propionibacterium acidipropionici ATCC 4875 (1171373.8)	Propionibacterium_acidipropionici_ATCC_4875
Propionibacterium acnes KPA171202 (267747.3)	Propionibacterium_acnes_KPA171202
Propionibacterium avidum 44067 (1170318.3)	Propionibacterium_avidum_44067
Propionibacterium freudenreichii subsp. shermanii CIRM-BIA1 (754252.3)	Propionibacterium_freudenreichii_subsp_shermanii_CIRM_BIA1
Propionibacterium propionicum F0230a (767029.3)	Propionibacterium_propionicum_F0230a
Proteus penneri ATCC 35198 (471881.3)	Proteus_penneri_ATCC_35198
Providencia alcalifaciens DSM 30120 (520999.6)	Providencia_alcalifaciens_DSM_30120
Providencia rettgeri DSM 1131 (521000.6)	Providencia_rettgeri_DSM_1131
Providencia rustigianii DSM 4541 (500637.6)	Providencia_rustigianii_DSM_4541
Providencia stuartii ATCC 25827 (471874.6)	Providencia_stuartii_ATCC_25827
Pseudomonas aeruginosa NCGM2.S1 (1089456.3)	Pseudomonas_aeruginosa_NCGM2_S1
Pseudomonas alcaliphila 34 (1248438.3)	Pseudomonas_alcaliphila_34
Pseudoramibacter alactolyticus ATCC 23263 (887929.3)	Pseudoramibacter_alactolyticus_ATCC_23263
Pyramidobacter piscolens W5455 (352165.3)	Pyramidobacter_piscolens_W5455
Ralstonia sp. 5_7_47FAA (658664.3)	Ralstonia_sp_5_7_47FAA
Rhodococcus equi ATCC 33707 (525370.3)	Rhodococcus_equi_ATCC_33707		2079, 455, 519			4536
Roseburia hominis A2-183 (585394.18)	Roseburia_hominis_A2_183	2990, 3046
Roseburia intestinalis L1-82 (536231.5)	Roseburia_intestinalis_L1_82	2019
Roseburia inulinivorans DSM 16841 (622312.4)	Roseburia_inulinivorans_DSM_16841	242, 2562, 3730
Rothia aeria F0474 (1125724.3)	Rothia_aeria_F0474
Rothia dentocariosa ATCC 17931 (762948.4)	Rothia_dentocariosa_ATCC_17931
Rothia mucilaginosa DY-18 (680646.3)	Rothia_mucilaginosa_DY_18
Ruminococcaceae bacterium D16 (552398.3)	Ruminococcaceae_bacterium_D16
Ruminococcus albus 7 (697329.10)	Ruminococcus_albus_7
Ruminococcus bromii L2-63 (657321.5)	Ruminococcus_bromii_L2_63	1954	1202
Ruminococcus flavefaciens FD-1 (641112.4)	Ruminococcus_flavefaciens_FD_1
Ruminococcus gnavus ATCC 29149 (411470.6)	Ruminococcus_gnavus_ATCC_29149	384			2261	1858	590
Ruminococcus lactaris ATCC 29176 (471875.6)	Ruminococcus_lactaris_ATCC_29176	1238
Ruminococcus obeum A2-162 (657314.3)	Ruminococcus_obeum_A2_162	1741, 824
Ruminococcus sp. 18P13 (213810.4)	Ruminococcus_champanellensis_18P13
Ruminococcus sp. 5_1_39BFAA (457412.4)	Ruminococcus_sp_5_1_39BFAA	2634
Ruminococcus sp. SR1/5 (657323.3)	Ruminococcus_sp_SR1_5	2482, 3548
Ruminococcus torques ATCC 27756 (411460.6)	Ruminococcus_torques_ATCC_27756
Ruminococcus torques L2-14 (657313.3)	Ruminococcus_torques_L2_14				1413
Salmonella enterica subsp. enterica serovar Typhimurium str. LT2 (99287.12)	Salmonella_enterica_enterica_sv_Typhimurium_LT2
Scardovia inopinata F0304 (641146.3)	Scardovia_inopinata_F0304
Slackia exigua ATCC 700122 (649764.3)	Slackia_exigua_ATCC_700122
Slackia piriformis YIT 12062 (742818.3)	Slackia_piriformis_YIT_12062	387	1817
Solobacterium moorei F0204 (706433.3)	Solobacterium_moorei_F0204
Staphylococcus arlettae CVD059 (1212545.3)	Staphylococcus_arlettae_CVD059
Staphylococcus capitis QN1 (1189311.3)	Staphylococcus_capitis_QN1
Staphylococcus caprae C87 (435838.3)	Staphylococcus_caprae_C87
Staphylococcus epidermidis ATCC 12228 (176280.10)	Staphylococcus_epidermidis_ATCC_12228
Staphylococcus equorum subsp. equorum Mu2 (1159488.5)	Staphylococcus_equorum_subsp_equorum_Mu2
Staphylococcus haemolyticus JCSC1435 (279808.8)	Staphylococcus_haemolyticus_JCSC1435
Staphylococcus hominis subsp. hominis C80 (435837.3)	Staphylococcus_hominis_subsp_hominis_C80
Staphylococcus lugdunensis HKU09-01 (698737.3)	Staphylococcus_lugdunensis_HKU09_01
Staphylococcus pettenkoferi VCU012 (904314.5)	Staphylococcus_pettenkoferi_VCU012
Staphylococcus saprophyticus subsp. saprophyticus ATCC 15305 (342451.11)	Staphylococcus_saprophyticus_subsp_saprophyticus_ATCC_15305
Staphylococcus simulans ACS-120-V-Sch1 (883166.5)	Staphylococcus_simulans_ACS_120_V_Sch1
Staphylococcus vitulinus F1028 (1167632.5)	Staphylococcus_vitulinus_F1028
Staphylococcus warneri SG1 (1194526.3)	Staphylococcus_warneri_SG1
Staphylococcus xylosus NJ (1262650.3)	Staphylococcus_xylosus_NJ
Stenotrophomonas maltophilia D457 (1163399.5)	Stenotrophomonas_maltophilia_D457
Streptococcus agalactiae A909 (205921.4)	Streptococcus_agalactiae_A909
Streptococcus anginosus 1_2_62CV (742820.3)	Streptococcus_anginosus_1_2_62CV
Streptococcus australis ATCC 700641 (888833.3)	Streptococcus_australis_ATCC_700641
Streptococcus constellatus subsp. constellatus SK53 (1095730.3)	Streptococcus_constellatus_subsp_constellatus_SK53
Streptococcus constellatus subsp. pharyngis SK1060 = CCUG 46377 (1035184.4)	Streptococcus_constellatus_subsp_pharyngis_SK1060
Streptococcus cristatus ATCC 51100 (889201.3)	Streptococcus_cristatus_ATCC_51100
Streptococcus dysgalactiae subsp. dysgalactiae ATCC 27957 (663952.3)	Streptococcus_dysgalactiae_subsp_dysgalactiae_ATCC_27957
Streptococcus equinus ATCC 9812 (525379.3)	Streptococcus_equinus_ATCC_9812	1173
Streptococcus gallolyticus subsp. gallolyticus ATCC 43143 (981539.3)	Streptococcus_gallolyticus_subsp_gallolyticus_ATCC_43143	801
Streptococcus gordonii str. Challis substr. CH1 (467705.9)	Streptococcus_gordonii_str_Challis_substr_CH1
Streptococcus infantarius subsp. infantarius ATCC BAA-102 (471872.6)	Streptococcus_infantarius_subsp_infantarius_ATCC_BAA_102	1250
Streptococcus infantis ATCC 700779 (889204.3)	Streptococcus_infantis_ATCC_700779
Streptococcus intermedius JTH08 (591365.3)	Streptococcus_intermedius_JTH08
Streptococcus mitis NCTC 12261 (246201.6)	Streptococcus_mitis_NCTC_12261
Streptococcus mutans ATCC 25175 (1257041.3)	Streptococcus_mutans_ATCC_25175
Streptococcus oralis Uo5 (927666.3)	Streptococcus_oralis_Uo5
Streptococcus parasanguinis ATCC 903 (888048.3)	Streptococcus_parasanguinis_ATCC_903
Streptococcus parauberis KCTC 11537 (936154.3)	Streptococcus_parauberis_KCTC_11537
Streptococcus peroris ATCC 700780 (888746.3)	Streptococcus_peroris_ATCC_700780
Streptococcus pseudopneumoniae IS7493 (1054460.4)	Streptococcus_pseudopneumoniae_IS7493
Streptococcus salivarius JIM8777 (347253.5)	Streptococcus_salivarius_JIM8777
Streptococcus sanguinis SK36 (388919.9)	Streptococcus_sanguinis_SK36
Streptococcus sp. 2_1_36FAA (469609.3)	Streptococcus_sp_2_1_36FAA
Streptococcus thermophilus LMG 18311 (264199.4)	Streptococcus_thermophilus_LMG_18311
Streptococcus thoraltensis DSM 12221 (1123318.3)	Streptococcus_thoraltensis_DSM_12221
Streptococcus uberis 0140J (218495.5)	Streptococcus_uberis_0140J
Streptococcus vestibularis F0396 (904306.3)	Streptococcus_vestibularis_F0396
Subdoligranulum variabile DSM 15176 (411471.5)	Subdoligranulum_variabile_DSM_15176
Succinatimonas hippei YIT 12066 (762983.3)	Succinatimonas_hippei_YIT_12066
Sulfolobus solfataricus P2 (273057.1)	Sulfolobus_solfataricus_P2
Sutterella parvirubra YIT 11816 (762967.3)	Sutterella_parvirubra_YIT_11816
Sutterella wadsworthensis 3_1_45B (742821.3)	Sutterella_wadsworthensis_3_1_45B
Tannerella forsythia ATCC 43037 (203275.8)	Tannerella_forsythia_ATCC_43037
Tropheryma whipplei str. Twist (203267.6)	Tropheryma_whipplei_str_Twist
Ureaplasma parvum serovar 1 str. ATCC 27813 (515608.4)	Ureaplasma_parvum_serovar_1_str_ATCC_27813
Ureaplasma urealyticum serovar 8 str. ATCC 27618 (626095.4)	Ureaplasma_urealyticum_serovar_8_str_ATCC_27618
Ureibacillus thermosphaericus str. Thermo-BF (1160707.3)	Ureibacillus_thermosphaericus_str_Thermo_BF
Veillonella atypica ACS-049-V-Sch6 (866776.4)	Veillonella_atypica_ACS_049_V_Sch6
Veillonella dispar ATCC 17748 (546273.3)	Veillonella_dispar_ATCC_17748
Veillonella parvula DSM 2008 (479436.6)	Veillonella_parvula_Te3_DSM_2008
Veillonella ratti ACS-216-V-Col6b (883156.3)	Veillonella_ratti_ACS_216_V_Col6b
Veillonella sp. 3_1_44 (457416.3)	Veillonella_sp_3_1_44
Veillonella sp. 6_1_27 (450749.3)	Veillonella_sp_6_1_27
Vibrio furnissii NCTC 11218 (903510.3)	Vibrio_furnissii_NCTC_11218
Vibrio mimicus MB-451 (675806.3)	Vibrio_mimicus_MB_451
Vibrio parahaemolyticus RIMD 2210633 (223926.6)	Vibrio_parahaemolyticus_RIMD_2210633
Weissella cibaria KACC 11862 (911104.3)	Weissella_cibaria_KACC_11862
Weissella confusa LBAE C39-2 (1127131.3)	Weissella_confusa_LBAE_C39_2
Weissella paramesenteroides ATCC 33313 (585506.3)	Weissella_paramesenteroides_ATCC_33313
Yersinia bercovieri ATCC 43970 (349968.5)	Yersinia_bercovieri_ATCC_43970
Yersinia enterocolitica subsp. enterocolitica 8081 (393305.7)	Yersinia_enterocolitica_subsp_enterocolitica_8081
Yersinia frederiksenii ATCC 33641 (349966.5)	Yersinia_frederiksenii_ATCC_33641
Yersinia kristensenii ATCC 33638 (527012.3)	Yersinia_kristensenii_ATCC_33638
Yersinia pseudotuberculosis YPIII (502800.6)	Yersinia_pseudotuberculosis_YPIII
Yersinia rohdei ATCC 43380 (527004.3)	Yersinia_rohdei_ATCC_43380
Yokenella regensburgei ATCC 43003 (1002368.3)	Yokenella_regensburgei_ATCC_43003
Achromobacter xylosoxidans A8 (762376.5)	Achromobacter_xylosoxidans_A8
Acinetobacter baumannii AB0057 (480119.5)	Acinetobacter_baumannii_AB0057
Agrobacterium tumefaciens F2 (1050720.3)	Agrobacterium_tumefaciens_F2	4020
Bacillus amyloliquefaciens DSM7 (692420.6)	Bacillus_amyloliquefaciens_DSM7
Bacillus licheniformis ATCC 14580 (279010.13)	Bacillus_licheniformis_ATCC_14580
Bacillus megaterium DSM319 (592022.4)	Bacillus_megaterium_DSM319
Bacillus subtilis subsp. subtilis str. 168 (224308.113)	Bacillus_subtilis_str_168	4068
Bacillus thuringiensis serovar thuringiensis str. T01001 (527025.3)	Bacillus_thuringiensis_serovar_thuringiensis_str_T01001
Bradyrhizobium japonicum USDA 6 (1037409.3)	Bradyrhizobium_japonicum_USDA_6
Clostridium acetobutylicum ATCC 824 (272562.8)	Clostridium_acetobutylicum_ATCC_824
Comamonas testosteroni CNB-2 (688245.4)	Comamonas_testosteroni_CNB_2
Dyadobacter beijingensis DSM 21582 (1121482.3)	Dyadobacter_beijingensis_DSM_21582
Dyadobacter fermentans DSM 18053 (471854.5)	Dyadobacter_fermentans_DSM_18053
Faecalibacterium prausnitzii A2-165 (411483.3)	Faecalibacterium_prausnitzii_A2_165	432
Fusobacterium nucleatum subsp. nucleatum ATCC 25586 (190304.8)	Fusobacterium_nucleatum_subsp_nucleatum_ATCC_25586
Haemophilus influenzae R2846 (262727.7)	Haemophilus_influenzae_R2846
Klebsiella oxytoca KCTC 1686 (1006551.4)	Klebsiella_oxytoca_KCTC_1686
Lactococcus lactis subsp. lactis Il1403 (272623.7)	Lactococcus_lactis_subsp_lactis_Il1403
Mesorhizobium loti MAFF303099 (266835.9)	Mesorhizobium_loti_MAFF303099
Ochrobactrum intermedium LMG 3301 (641118.3)	Ochrobactrum_intermedium_LMG_3301	3848, 4127
Pantoea agglomerans IG1 (1110694.4)	Pantoea_agglomerans_IG1
Proteus mirabilis ATCC 29906 (525369.4)	Proteus_mirabilis_ATCC_29906
Pseudomonas fluorescens Pf0-1 (205922.5)	Pseudomonas_fluorescens_PfO_1
Pseudomonas monteilii QM (1123524.3)	Pseudomonas_monteilii_QM
Pseudomonas putida F1 (351746.6)	Pseudomonas_putida_F1
Pseudomonas stutzeri DSM 4166 (996285.3)	Pseudomonas_stutzeri_DSM_4166
Rhodococcus erythropolis PR4 (234621.6)	Rhodococcus_erythropolis_PR4	1677
Rudanella lutea DSM 19387 (1089547.3)	Rudanella_lutea_DSM_19387
Schlesneria paludicola DSM 18645 (1123242.3)	Schlesneria_paludicola_DSM_18645	3952
Serratia marcescens Db11 (615.1)	Serratia_marcescens_subsp_marcescens_Db11
Shigella dysenteriae Sd197 (300267.13)	Shigella_dysenteriae_Sd197			2216
Shigella flexneri 2002017 (591020.3)	Shigella_flexneri_2002017			1984, 1987
Shigella sonnei Ss046 (300269.12)	Shigella_sonnei_Ss046			1838
Spirosoma linguale DSM 74 (504472.7)	Spirosoma_linguale_DSM_74
Staphylococcus aureus subsp. aureus USA300_FPR3757 (451515.3)	Staphylococcus_aureus_subsp_aureus_USA300_FPR3757
Streptococcus equi subsp. equi 4047 (553482.3)	Streptococcus_equi_subsp_equi_4047
Streptococcus pneumoniae G54 (512566.5)	Streptococcus_pneumoniae_G54
Streptococcus pyogenes MGAS9429 (370551.4)	Streptococcus_pyogenes_MGAS9429
Acaricomes phytoseiuli DSM 14247 (1120917.3)	N/A
Acaryochloris marina MBIC11017 (329726.14)	N/A
Aliivibrio salmonicida LFI1238 (316275.15)	N/A	3734, 3738
Eggerthella sp. HGA1 (910311.3)	N/A		2862			1074, 64	1476, 732	558, 559, 560	570	563_9_13, 563_9_13, 564_9_13, 564_9_13	557_10_14, 557_10_14	570	562, 567	1932_15_16, 1932_15_16	1931	1933
Escherichia coli DEC7A (868165.3)	N/A	3484		2047
Escherichia coli DEC7D (868168.3)	N/A	3362		1930, 1931
Escherichia coli TX1999 (670903.3)	N/A	4320		1587
Escherichia coli UMNK88 (696406.3)	N/A	5232		2044
Lachnospiraceae bacterium 5_1_57FAA (658085.3)	N/A		3013	2000				190, 2714	193	187_13, 192_9	186_14, 191_10	189	188	1254_15_16, 1254_15_16	1252	3082
Photobacterium angustum S14 (314292.23)	N/A	1456, 3290
Photobacterium damselae subsp. damselae CIP 102761 (675817.3)	N/A	3850
Photobacterium leiognathi subsp. mandapamensis svers.1.1. (1001530.3)	N/A	2684, 621
Photobacterium sp. SKA34 (121723.5)	N/A	748, 749
Shewanella halifaxensis HAW-EB4 (458817.8)	N/A	623
Shewanella woodyi ATCC 51908 (392500.6)	N/A	2443
Vibrio angustum S14 (314292.13)	N/A	1797, 4377
Vibrio fischeri ES114 (312309.11)	N/A	2847, 3326
Vibrio fischeri MJ11 (388396.11)	N/A	3040, 3583
Vibrio harveyi 1DA3 (673519.3)	N/A	4788
Vibrio harveyi ATCC BAA-1116 (338187.8)	N/A	2099
Vibrio harveyi HY01 (410291.13)	N/A	1672
Vibrio rotiferianus DAT722 (987060.4)	N/A	1833
Vibrio shilonii AK1 (391591.24)	N/A	2216

## Sheet: Table_S2a
Table S2a: Description of bile acid metabolites included in AGORA. VMH = Virtual Metabolic Human, http://vmh.life
VMH Abbreviation	Name	Charged formula	Charge	KEGG ID	HMDB ID
12dhchol	12-Dehydrocholate	C24H37O5	-1
3dh46dchol	3-dehydro-delta-4,6-Deoxycholate	C24H33O4	-1
3dh46lchol	3-dehydro-delta-4,6-Lithocholate	C24H33O3	-1
3dh4cacoa	3-dehydro-delta-4,6-Lithocholate	C45H66N7O20P3S	-4
3dh4cdcacoa	3-dehydro-delta-4-Chenodeoxycholoyl-CoA	C45H66N7O19P3S	-4
3dh4cdchol	3-dehydro-delta-4-Chenodeoxycholate	C24H35O4	-1
3dh4chol	3-dehydro-delta-4-Choloate	C24H35O5	-1
3dh4dchol	3-dehydro-delta-4-Deoxycholate	C24H35O4	-1
3dh4lchol	3-dehydro-delta-4-Lithocholate	C24H35O3	-1
3dh4udcacoa	3-dehydro-delta-4-Ursodeoxycholoyl-CoA	C45H66N7O19P3S	-4
3dh4udchol	3-dehydro-delta-4-Ursodeoxycholate	C24H35O4	-1
3dhadchol	3-dehydro-Deoxycholate	C24H37O4	-1
3dhalchol	3-dehydro-Lithocholate	C24H37O3	-1
3dhcacoa	3-dehydro-Choloyl-CoA	C45H68N7O20P3S	-4
3dhcdcacoa	3-dehydro-Chenodeoxycholoyl-CoA	C45H68N7O19P3S	-4
3dhcdchol	3-Dehydrochenodeoxycholate	C24H37O4	-1
3dhchol	3-Dehydrocholate	C24H37O5	-1
3dhdchol	3-dehydro-Deoxycholate	C24H37O4	-1
3dhlchol	3-dehydro-Lithocholate	C24H37O3	-1
3dhudcacoa	3-dehydro-Ursodeoxycholoyl-CoA	C45H68N7O19P3S	-4
7dhcdchol	7-Dehydrochenodeoxycholate	C24H37O4	-1
7ocholate	7-ketocholate, 3alpha,12alpha-Dihydroxy-7-oxo-5beta-cholanate	C24H37O5	-1	C04643
adchac	Allodeoxycholate	C24H39O4	-1	C17687
alchac	Allolithocholate	C24H39O3	-1
cholate	Cholate	C24H39O5	-1	C00695	HMDB00619
C02528	Chenodeoxycholate	C24H39O4	-1	C02528	HMDB00518
chsterol	Cholesterol	C27H46O	0	C00187	HMDB00067
coprost	Coprostanol	C27H48O	0
dchac	Deoxycholate	C24H39O4	-1	C04483	HMDB00626
dgchol	Glycochenodeoxycholate	C26H43NO5	0	C05466	HMDB00637
gchola	Glycocholate	C26H43NO6	0	C01921	HMDB00138
HC02191	Lithocholate	C24H39O3	-1	C03990	HMDB00761
HC02194	Ursodeoxycholate	C24H39O4	-1	C07880	HMDB00946
icdchol	Isochenodeoxycholate	C24H39O4	-1	C17660
isochol	Isocholate	C24H39O5	-1
tchola	Taurocholate	C26H45NO7S	0		HMDB00036
tdchola	Taurochenodeoxycholate	C26H45NO6S	0	C05465	HMDB00951
uchol	Ursocholate	C24H39O5	-1	C17644	HMDB00917
udoholcoa	Ursodeoxycholoyl-CoA	C45H70N7O19P3S	-4	C17689

## Sheet: Table_S2b
Table S2b: Description of bile acid reactions included in AGORA. VMH = Virtual Metabolic Human, http://vmh.life
VMH Abbreviation	Description	Formula	Lower bound	Upper bound	Subsystem
12aHSDHe	12-alpha hydroxysteroid dehydrogenase, NAD+ dependent, cholate specific	cholate[e] + nad[c] <=> 12dhchol[e] + nadh[c] + h[c]	-1000	1000	Bile acid metabolism
7AHSDH	7-alpha hydroxysteroid dehydrogenase, NAD+ dependent, cholate specific	cholate[c] + nad[c] <=> 7ocholate[c] + nadh[c] + h[c]	-1000	1000	Bile acid metabolism
7AHSDHe	7-alpha hydroxysteroid dehydrogenase, NAD+ dependent, cholate specific	cholate[e] + nad[c] <=> 7ocholate[e] + nadh[c] + h[c]	-1000	1000	Bile acid metabolism
ADCA_T	Allodeoxycholate exporter	adchac[c] + h[c] <=> adchac[e] + h[e]	-1000	1000	Transport, extracellular
ALCA_T	Allolithocholate exporter	alchac[c] + h[c] <=> alchac[e] + h[e]	-1000	1000	Transport, extracellular
BAIA1	NAD(P)-dependent 3-alpha-hydroxysteryl-CoA dehydrogenase, cholate 7-alpha/beta dehydroxylation pathway	cholcoa[c] + nadp[c] <=> 3dhcacoa[c] + h[c] + nadph[c]	-1000	1000	Bile acid metabolism
BAIA2	NAD(P)-dependent 3-alpha-hydroxysteryl-CoA dehydrogenase, chenodeoxycholate 7-alpha/beta dehydroxylation pathway	dcholcoa[c] + nadp[c] <=> 3dhcdcacoa[c] + h[c] + nadph[c]	-1000	1000	Bile acid metabolism
BAIA3	NAD(P)-dependent 3-alpha-hydroxysteryl-CoA dehydrogenase, ursodeoxycholate 7-alpha/beta dehydroxylation pathway	udoholcoa[c] + nadp[c] <=> 3dhudcacoa[c] + h[c] + nadph[c]	-1000	1000	Bile acid metabolism
BAICDH1	NAD(H)-dependent delta4-cholenoyl-CoA oxidoreductase, cholate 7-alpha/beta dehydroxylation pathway	3dhcacoa[c] + nad[c] <=> 3dh4cacoa[c] + h[c] + nadh[c]	-1000	1000	Bile acid metabolism
BAICDH2	NAD(H)-dependent delta4-cholenoyl-CoA oxidoreductase, chenodeoxycholate 7-alpha/beta dehydroxylation pathway	3dhcdcacoa[c] + nad[c] <=> 3dh4cdcacoa[c] + h[c] + nadh[c]	-1000	1000	Bile acid metabolism
BAICDH3	NAD(H)-dependent delta4-cholenoyl-CoA oxidoreductase, ursodeoxycholate 7-alpha/beta dehydroxylation pathway	3dhudcacoa[c] + nad[c] <=> 3dh4udcacoa[c] + h[c] + nadh[c]	-1000	1000	Bile acid metabolism
BAICDH4	NADP(H)-dependent delta4-cholenoyl-CoA oxidoreductase, cholate 7-alpha/beta dehydroxylation pathway	3dhcacoa[c] + nadp[c] <=> 3dh4cacoa[c] + h[c] + nadph[c]	-1000	1000	Bile acid metabolism
BAICDH5	NADP(H)-dependent delta4-cholenoyl-CoA oxidoreductase, chenodeoxycholate 7-alpha/beta dehydroxylation pathway	3dhcdcacoa[c] + nadp[c] <=> 3dh4cdcacoa[c] + h[c] + nadph[c]	-1000	1000	Bile acid metabolism
BAICDH6	NADP(H)-dependent delta4-cholenoyl-CoA oxidoreductase, ursodeoxycholate 7-alpha/beta dehydroxylation pathway	3dhudcacoa[c] + nadp[c] <=> 3dh4udcacoa[c] + h[c] + nadph[c]	-1000	1000	Bile acid metabolism
BAIEI1	Bile acid 7-alpha dehydratase (EC 4.2.1.106), cholate 7-alpha/beta dehydroxylation pathway	3dh4chol[c] -> h2o[c] + 3dh46dchol[c]	0	1000	Bile acid metabolism
BAIEI2	Bile acid 7-alpha dehydratase (EC 4.2.1.106), chenodeoxycholate 7-alpha/beta dehydroxylation pathway	3dh4cdchol[c] -> h2o[c] + 3dh46lchol[c]	0	1000	Bile acid metabolism
BAIEI3	Bile acid 7-alpha dehydratase (EC 4.2.1.106), ursodeoxycholate 7-alpha/beta dehydroxylation pathway	3dh4udchol[c] -> h2o[c] + 3dh46lchol[c]	0	1000	Bile acid metabolism
BAIF1	Bile acid CoA-transferase (EC 2.8.3.25), cholate 7-alpha/beta dehydroxylation pathway	3dh4cacoa[c] + cholate[c] -> 3dh4chol[c] + cholcoa[c]	0	1000	Bile acid metabolism
BAIF2	Bile acid CoA-transferase (EC 2.8.3.25), chenodeoxycholate 7-alpha/beta dehydroxylation pathway	3dh4cdcacoa[c] + C02528[c] -> 3dh4cdchol[c] + dcholcoa[c]	0	1000	Bile acid metabolism
BAIF3	Bile acid CoA-transferase (EC 2.8.3.25), ursodeoxycholate 7-alpha/beta dehydroxylation pathway	3dh4udcacoa[c] + HC02194[c] -> 3dh4udchol[c] + udoholcoa[c]	0	1000	Bile acid metabolism
BAIV1	NAD(H)-dependent delta6-hydroxysteroid reductase, allo-DCA forming, cholate 7-alpha/beta dehydroxylation pathway	3dh4dchol[c] + nadh[c] + h[c] <=> 3dhadchol[c] + nad[c]	-1000	1000	Bile acid metabolism
BAIV2	NAD(H)-dependent delta6-hydroxysteroid reductase, allo-LCA forming, chenodeoxycholate & ursodeoxycholate 7-alpha/beta dehydroxylation pathway	3dh4lchol[c] + nadh[c] + h[c] <=> 3dhalchol[c] + nad[c]	-1000	1000	Bile acid metabolism
BAIW1	NAD(H)-dependent delta4-hydroxysteroid reductase, allo-DCA forming, cholate 7-alpha/beta dehydroxylation pathway	3dhadchol[c] + nadh[c] + h[c] <=> adchac[c] + nad[c]	-1000	1000	Bile acid metabolism
BAIW2	NAD(H)-dependent delta4-hydroxysteroid reductase, allo-LCA forming, chenodeoxycholate & ursodeoxycholate 7-alpha/beta dehydroxylation pathway	3dhalchol[c] + nadh[c] + h[c] <=> alchac[c] + nad[c]	-1000	1000	Bile acid metabolism
BAIX1	NAD(H)-dependent delta6-hydroxysteroid reductase, cholate 7-alpha/beta dehydroxylation pathway	3dh46dchol[c] + nadh[c] + h[c] <=> 3dh4dchol[c] + nad[c]	-1000	1000	Bile acid metabolism
BAIX2	NAD(H)-dependent delta6-hydroxysteroid reductase, chenodeoxycholate & ursodeoxycholate 7-alpha/beta dehydroxylation pathway	3dh46lchol[c] + nadh[c] + h[c] <=> 3dh4lchol[c] + nad[c]	-1000	1000	Bile acid metabolism
BAIY1	NAD(H)-dependent delta4-hydroxysteroid reductase, cholate 7-alpha/beta dehydroxylation pathway	3dh4dchol[c] + nadh[c] + h[c] <=> 3dhdchol[c] + nad[c]	-1000	1000	Bile acid metabolism
BAIY2	NAD(H)-dependent delta4-hydroxysteroid reductase, chenodeoxycholate & ursodeoxycholate 7-alpha/beta dehydroxylation pathway	3dh4lchol[c] + nadh[c] + h[c] <=> 3dhlchol[c] + nad[c]	-1000	1000	Bile acid metabolism
BAIZ1	NAD(H)-dependent 3-alpha-hydroxysteroid reductase, cholate 7-alpha/beta dehydroxylation pathway	3dhdchol[c] + nadh[c] + h[c] <=> dchac[c] + nad[c]	-1000	1000	Bile acid metabolism
BAIZ2	NAD(H)-dependent 3-alpha-hydroxysteroid reductase , chenodeoxycholate & ursodeoxycholate 7-alpha/beta dehydroxylation pathway	3dhlchol[c] + nadh[c] + h[c] <=> HC02191[c] + nad[c]	-1000	1000	Bile acid metabolism
BIACt1	Bile acid transport, cholate	cholate[e] + h[e] <=> cholate[c] + h[c]	-1000	1000	Transport, extracellular
BIACt2	Bile acid transport, chenodeoxycholate	C02528[e] + h[e] <=> C02528[c] + h[c]	-1000	1000	Transport, extracellular
BIACt3	Bile acid transport, ursodeoxycholate	HC02194[e] + h[e] <=> HC02194[c] + h[c]	-1000	1000	Transport, extracellular
BIACt4	Bile acid transport, 7-Dehydrocholate	7ocholate[e] + h[e] <=> 7ocholate[c] + h[c]	-1000	1000	Transport, extracellular
BICoAL1	Cholate:CoA ligase (AMP-forming) (EC:6.2.1.7) cytoplasmic	atp[c] + coa[c] + cholate[c] -> amp[c] + ppi[c] + cholcoa[c]	0	1000	Bile acid metabolism
BICoAL2	Chenodeoxycholate:CoA ligase (AMP-forming) (EC:6.2.1.7) cytoplasmic	atp[c] + coa[c] + C02528[c] -> amp[c] + ppi[c] + dcholcoa[c]	0	1000	Bile acid metabolism
BICoAL3	Ursodeoxycholate:CoA ligase (AMP-forming) (EC:6.2.1.7) cytoplasmic	atp[c] + coa[c] + HC02194[c] -> amp[c] + ppi[c] + udoholcoa[c]	0	1000	Bile acid metabolism
CA3aHSDHe	3-alpha hydroxysteroid dehydrogenase, NAD+ dependent, cholate specific	cholate[e] + nad[c] <=> 3dhchol[e] + nadh[c] + h[c]	-1000	1000	Bile acid metabolism
CDCA3aHSDHe	3-alpha hydroxysteroid dehydrogenase, NAD+ dependent, chenodeoxycholate specific	C02528[e] + nad[c] <=> 3dhcdchol[e] + nadh[c] + h[c]	-1000	1000	Bile acid metabolism
CDCA7aHSDHe	7-alpha hydroxysteroid dehydrogenase, NAD+ dependent, chenodeoxycholate specific	C02528[e] + nad[c] <=> 7dhcdchol[e] + nadh[c] + h[c]	-1000	1000	Bile acid metabolism
CHSTEROLup	Cholesterol uptake (extracellular)	chsterol[e] -> chsterol[c]	0	1000	Transport, extracellular
CHSTRedC	Cholesterol to coprotanol reduction, cytoplasmic	chsterol[c] + nadh[c] + h[c] <=> coprost[c] + nad[c]	-1000	1000	Bile acid metabolism
CHSTRedE	Cholesterol to coprostanol reduction, extracellular	chsterol[e] + nadh[c] + h[c] <=> coprost[e] + nad[c]	-1000	1000	Bile acid metabolism
COPRT	Coprostanol export	coprost[c] -> coprost[e]	0	1000	Transport, extracellular
DCAT	Deoxycholate exporter	dchac[c] + h[c] <=> dchac[e] + h[e]	-1000	1000	Transport, extracellular
DM_cholcoa_c_	Choloyl-CoA Demand	cholcoa[c] ->	-1000	1000	Exchange/demand reaction
DM_dcholcoa_c_	Chenodeoxycholoyl-CoA Demand	dcholcoa[c] ->	-1000	1000	Exchange/demand reaction
DM_udoholcoa_c_	Ursodeoxycholoyl-CoA Demand	udoholcoa[c] ->	-1000	1000	Exchange/demand reaction
EX_12dhchol(e)	12-Dehydrocholate exchange	12dhchol[e] <=>	-1000	1000	Exchange/demand reaction
EX_3dhcdchol(e)	3-Dehydrochenodeoxycholate exchange	3dhcdchol[e] <=>	-1000	1000	Exchange/demand reaction
EX_3dhchol(e)	3-Dehydrocholate exchange	3dhchol[e] <=>	-1000	1000	Exchange/demand reaction
EX_7dhcdchol(e)	7-Dehydrochenodeoxycholate exchange	7dhcdchol[e] <=>	-1000	1000	Exchange/demand reaction
EX_7ocholate(e)	7-Dehydrocholate exchange	7ocholate[e] <=>	-1000	1000	Exchange/demand reaction
EX_adchac(e)	exchange reaction for allodeoxycholate	adchac[e] <=>	-1000	1000	Exchange/demand reaction
EX_alchac(e)	exchange reaction for allolithocholate	alchac[e] <=>	-1000	1000	Exchange/demand reaction
EX_C02528(e)	chenodeoxycholate exchange	C02528[e] <=>	-1000	1000	Exchange/demand reaction
EX_cholate(e)	exchange reaction for cholate	cholate[e] <=>	-1000	1000	Exchange/demand reaction
EX_chsterol(e)	exchange reaction for cholesterol	chsterol[e] <=>	-1000	1000	Exchange/demand reaction
EX_coprost(e)	exchange reaction for coprostanol	coprost[e] <=>	-1000	1000	Exchange/demand reaction
EX_dchac(e)	exchange reaction for deoxycholic acid	dchac[e] <=>	-1000	1000	Exchange/demand reaction
EX_dgchol(e)	Chenodeoxyglycocholate exchange	dgchol[e] <=>	-1000	1000	Exchange/demand reaction
EX_gchola(e)	Glycocholate exchange	gchola[e] <=>	-1000	1000	Exchange/demand reaction
EX_gly(e)	exchange reaction for Glycine	gly[e] <=>	-1000	1000	Exchange/demand reaction
EX_h(e)	exchange reaction for proton	h[e] <=>	-1000	1000	Exchange/demand reaction
EX_h2o(e)	H2O exchange	h2o[e] <=>	-1000	1000	Exchange/demand reaction
EX_HC02191(e)	lithocholate exchange	HC02191[e] <=>	-1000	1000	Exchange/demand reaction
EX_HC02194(e)	Ursodiol exchange	HC02194[e] <=>	-1000	1000	Exchange/demand reaction
EX_icdchol(e)	Isochenodeoxycholate exchange	icdchol[e] <=>	-1000	1000	Exchange/demand reaction
EX_isochol(e)	Isocholate exchange	isochol[e] <=>	-1000	1000	Exchange/demand reaction
EX_taur(e)	Taurine exchange	taur[e] <=>	-1000	1000	Exchange/demand reaction
EX_tchola(e)	Taurocholic acid exchange	tchola[e] <=>	-1000	1000	Exchange/demand reaction
EX_tdchola(e)	taurochenodeoxycholate exchange	tdchola[e] <=>	-1000	1000	Exchange/demand reaction
EX_uchol(e)	Ursocholate exchange	uchol[e] <=>	-1000	1000	Exchange/demand reaction
GCDCHOLBHSe	Glycochenodeoxycholate hydrolysis by bile salt hydrolase (EC 3.5.1.24)	dgchol[e] + h2o[e] -> C02528[e] + gly[e] + h[e]	0	1000	Bile acid metabolism
GCHOLBHSe	Glycocholate hydrolysis by bile salt hydrolase (EC 3.5.1.24)	gchola[e] + h2o[e] -> cholate[e] + gly[e] + h[e]	0	1000	Bile acid metabolism
ICA3bHSDHe	3-beta hydroxysteroid dehydrogenase, NAD+ dependent, isocholate specific	isochol[e] + nad[c] <=> 3dhchol[e] + nadh[c] + h[c]	-1000	1000	Bile acid metabolism
ICDCA3bHSDHe	3-beta hydroxysteroid dehydrogenase, NAD+ dependent, isochenodeoxycholate specific	icdchol[e] + nad[c] <=> 3dhcdchol[e] + nadh[c] + h[c]	-1000	1000	Bile acid metabolism
LCAT	Lithocholate exporter	HC02191[c] + h[c] <=> HC02191[e] + h[e]	-1000	1000	Transport, extracellular
TCDCHOLBHSe	Taurochenodeoxycholate hydrolysis by bile salt hydrolase (EC 3.5.1.24, EC 3.5.1.74)	tdchola[e] + h2o[e] -> C02528[e] + taur[e] + h[e]	0	1000	Bile acid metabolism
TCHOLBHSe	Taurocholate hydrolysis by bile salt hydrolase (EC 3.5.1.24)	tchola[e] + h2o[e] -> cholate[e] + taur[e] + h[e]	0	1000	Bile acid metabolism
UCA7bHSDHe	7-beta hydroxysteroid dehydrogenase, NAD+ dependent, ursocholate specific	uchol[e] + nad[c] <=> 7ocholate[e] + nadh[c] + h[c]	-1000	1000	Bile acid metabolism
UDCA7bHSDHe	7-beta hydroxysteroid dehydrogenase, NAD+ dependent, ursodiol specific	HC02194[e] + nad[c] <=> 7dhcdchol[e] + nadh[c] + h[c]	-1000	1000	Bile acid metabolism

## Sheet: Table_S3
Table S3: Constraints implemented to simulate the Average European (AE) diet supplemented with taurocholate, glycocholate, taurochenodeoxycholate, and glycochenodeoxycholate. In each community model, the dietary, luminal, and fecal exchange and transport reactions shared by all joined microbes were constrained.
Reaction	Exchanged/transported metabolite	Lower bound	Upper bound
EX_12dgr180(e)	1,2-Diacyl-sn-glycerol (dioctadecanoyl, n-C18:0)	-0.1	1000
EX_12dhchol(e)	12-Dehydrocholate	0	1000
EX_12ppd_S(e)	(S)-propane-1,2-diol	0	1000
EX_13ppd(e)	Propane-1,3-diol	0	1000
EX_15dap(e)	1,5-Diaminopentane	0	1000
EX_26dap_M(e)	meso-2,6-Diaminoheptanedioate	-0.1	1000
EX_2ddglcn(e)	2-Dehydro-3-deoxy-D-gluconate	0	1000
EX_2dmmq8(e)	2-Demethylmenaquinone 8	-0.1	1000
EX_2hyoxplac(e)	2-Hydroxyphenylacetate	0	1000
EX_2mbut(e)	2-methylbutyrate	0	1000
EX_2obut(e)	2-Oxobutanoate	-0.1	1000
EX_2omfuc(e)	2-o-methylfucose (rare sugar in rhamnogalacturonan II)	0	1000
EX_2omxyl(e)	2-O-methylxylose (rare sugar in rhamnogalacturonan II)	0	1000
EX_34dhpha(e)	(3,4-dihydroxyphenyl)acetate	0	1000
EX_34dhphe(e)	L-dopa	0	1000
EX_3ddlhept(e)	3-deoxy-d-lyxo-heptulosaric acid (rare sugar in rhamnogalacturonan II)	0	1000
EX_3dhcdchol(e)	3-Dehydrochenodeoxycholate	0	1000
EX_3dhchol(e)	3-Dehydrocholate	0	1000
EX_3hcinnm(e)	3-hydroxycinnamic acid	0	1000
EX_3hphac(e)	3-Hydroxyphenylacetate	0	1000
EX_3hpppn(e)	3-(3-hydroxy-phenyl)propionate	0	1000
EX_3mop(e)	3-methyl-2-oxopentanoate	-0.1	1000
EX_4abut(e)	4-Aminobutanoate	0	1000
EX_4abz(e)	4-Aminobenzoate	-0.1	1000
EX_4hbz(e)	4-hydroxybenzoate	-0.1	1000
EX_4hoxpacd(e)	(4-hydroxyphenyl)acetaldehyde	0	1000
EX_4hphac(e)	4-hydroxyphenylacetate	0	1000
EX_4mcat(e)	4-Methylcatechol	0	1000
EX_5aptn(e)	5-Aminopentanoate	0	1000
EX_5htrp(e)	5-hydroxy-L-tryptophan	0	1000
EX_7dhcdchol(e)	7-Dehydrochenodeoxycholate	0	1000
EX_7ocholate(e)	3alpha,12alpha-Dihydroxy-7-oxo-5beta-cholanate	0	1000
EX_ac(e)	acetate	-0.1	1000
EX_acac(e)	acetoacetate	0	1000
EX_acald(e)	acetaldehyde	0	1000
EX_acerA(e)	Aceric acid (3-C-carboxy-5-deoxy-l-xylose) (rare sugar in rhamnogalacturonan II)	0	1000
EX_acgal(e)	N-acetyl-D-galactosamine	0	1000
EX_acgalglcur(e)	Dimer GalNAc-GlcA	0	1000
EX_acgalidour(e)	Dimer GalNAc-IdoA	0	1000
EX_acgalidour2s(e)	Dimer GalNAc-IdoA2S	0	1000
EX_acgam(e)	N-acetyl-D-glucosamine	-0.1	1000
EX_acmana(e)	N-acetyl-D-mannosamine	-0.1	1000
EX_acnam(e)	N-acetylneuraminate	-0.1	1000
EX_actn_R(e)	(R)-Acetoin	0	1000
EX_adchac(e)	Allodeoxycholic acid	0	1000
EX_ade(e)	Adenine	-0.1	1000
EX_adn(e)	Adenosine	-0.1	1000
EX_adocbl(e)	Adenosylcobalamin	-0.1	1000
EX_ahcys(e)	S-Adenosyl-L-homocysteine	0	1000
EX_akg(e)	2-Oxoglutarate	0	1000
EX_ala_D(e)	D-alanine	-0.1	1000
EX_ala_L(e)	L-alanine	-46.1435	-30.7623
EX_alaasp(e)	L-alanyl-L-aspartate	0	1000
EX_alagln(e)	L-alanyl-L-glutamine	0	1000
EX_alaglu(e)	L-alanyl-L-glutamate	0	1000
EX_alagly(e)	L-alanylglycine	0	1000
EX_alahis(e)	L-alanyl-L-histidine	0	1000
EX_alaleu(e)	L-alanyl-L-leucine	0	1000
EX_alathr(e)	L-alanyl-L-threonine	0	1000
EX_alchac(e)	Allolithocholic acid	0	1000
EX_alltn(e)	Allantoin	0	1000
EX_amet(e)	S-Adenosyl-L-methionine	-0.1	1000
EX_amp(e)	AMP	-0.1	1000
EX_amylopect900(e)	Amylopectin, 900 repeat units	0	1000
EX_amylose300(e)	amylose (n=300 repeat units, alpha-1,4-glc)	0	1000
EX_apio_D(e)	D-Apiose (rare sugar in rhamnogalacturonan II)	0	1000
EX_arab_D(e)	D-Arabinose	-0.1	1000
EX_arab_L(e)	L-arabinose	0	1000
EX_arabinan101(e)	Arabinan, polymer of 1,5-a-L-linked arabinofuranose units substituted by 1,3 or 1,2 linked branches, MW ~ 15000 Da (REF: www.meg... <Preview truncated at 128 characters>	0	1000
EX_arabinogal(e)	Larch arabinogalactan, gal/ara 6:1, small amount of glcur, MW ~ 116000	0	1000
EX_arabinoxyl(e)	Arabinoxylan, 30 xyl_D, 18 arab_L, 3 gal, 3 glc_D	0	1000
EX_arabttr(e)	Arabinotriose	0	1000
EX_arbt(e)	Arbutin	0	1000
EX_arg_L(e)	L-argininium(1+)	-25.5849	-17.0566
EX_arsenb(e)	Arsenobetaine	0	1000
EX_asn_L(e)	L-asparagine	-50	1000
EX_aso3(e)	arsenite	0	1000
EX_aso4(e)	arsenate	0	1000
EX_asp_L(e)	L-aspartate(1-)	-57.8369	-38.558
EX_bglc(e)	beta-glucans	0	1000
EX_bhb(e)	(R)-3-hydroxybutyrate	0	1000
EX_biomass[c]	Produced biomass	0	1000
EX_biomass[c]	Produced biomass	0	1000
EX_btd_RR(e)	R_R__2_3_Butanediol	0	1000
EX_btn(e)	Biotin	-0.000276737	-0.000184491
EX_btoh(e)	butanol	0	1000
EX_but(e)	butyrate	-23.0531	-15.3687
EX_butso3(e)	butanesulfonate	0	1000
EX_C02528(e)	chenodeoxycholate	0	1000
EX_ca2(e)	calcium(2+)	-22.6709	-15.1139
EX_cbl1(e)	Cob(I)alamin	-0.1	1000
EX_cbl2(e)	Cob(II)alamin	0	1000
EX_cd2(e)	Cadmium	0	1000
EX_cellb(e)	cellobiose	0	1000
EX_cellul(e)	Cellulose, chain length 500 glc_D assumed, DOI: 10.1002/anie.200460587	-0.0550422	-0.0366948
EX_cgly(e)	L-cysteinylglycine	-0.1	1000
EX_ch4(e)	Methane	0	1000
EX_ch4s(e)	Methanethiol	0	1000
EX_chol(e)	Choline	-50	1000
EX_cholate(e)	Cholate	0	1000
EX_chols(e)	Choline sulfate	0	1000
EX_chor(e)	chorismate	-0.1	1000
EX_chsterol(e)	cholesterol	-1.3475	-0.898336
EX_chtbs(e)	N,N-diacetylchitobiose	0	1000
EX_cinnm(e)	trans-Cinnamate	0	1000
EX_cit(e)	Citrate	-0.1	1000
EX_Cit_Mg(e)	Citrate-Mg	0	1000
EX_cl(e)	Chloride	-288.089	-192.059
EX_cmp(e)	CMP	0	1000
EX_co2(e)	carbon dioxide	0	1000
EX_coa(e)	Coenzyme A	0	1000
EX_cobalt2(e)	Co2+	-0.1	1000
EX_coprost(e)	Coprostanol	0	1000
EX_core2(e)	Core 2	0	1000
EX_core3(e)	Core 3	0	1000
EX_core4(e)	Core 4	0	1000
EX_core5(e)	Core 5	0	1000
EX_core6(e)	Core 6	0	1000
EX_core7(e)	Core 7	0	1000
EX_core8(e)	Core 8	0	1000
EX_crn(e)	L-Carnitine	0	1000
EX_cro4(e)	chromate	0	1000
EX_csn(e)	cytosine	-0.1	1000
EX_cspg_a(e)	chondroitin sulfate A (GalNAc4S-GlcA) proteoglycan	0	1000
EX_cspg_a_degr(e)	Dimer GalNAc4S-GlcA	0	1000
EX_cspg_ab_rest(e)	Not degradable product CSABCPASE_A/B, Gal4S-Gal-Xyl-L-Ser-protein	0	1000
EX_cspg_b(e)	chondroitin sulfate B / dermatan sulfate (IdoA2S-GalNAc4S) proteoglycan	0	1000
EX_cspg_b_degr(e)	Dimer GalNAc4S-IdoA2S	0	1000
EX_cspg_c(e)	chondroitin sulfate C (GalNAc6S-GlcA) proteoglycan	0	1000
EX_cspg_c_degr(e)	Dimer GalNAc6S-GlcA	0	1000
EX_cspg_c_rest(e)	Not degradable product CSABCPASE_C, Gal6S-Gal-Xyl-L-Ser-protein	0	1000
EX_ctbt(e)	crotonobetaine	0	1000
EX_cu2(e)	Cu2+	-0.0412992	-0.0275328
EX_cynt(e)	Cyanate	0	1000
EX_cys_L(e)	L-cysteine	-9.5576	-6.37173
EX_cytd(e)	Cytidine	-0.1	1000
EX_dad_2(e)	2-deoxyadenosine	-0.1	1000
EX_datp(e)	dATP	0	1000
EX_dchac(e)	deoxycholic acid	0	1000
EX_dcyt(e)	Deoxycytidine	-0.1	1000
EX_ddca(e)	laurate	-9.77504	-6.51669
EX_dextran40(e)	Dextran 40, 1,6-alpha-D-Glucan	0	1000
EX_dextrin(e)	Dextrin	0	1000
EX_dgchol(e)	glycochenodeoxycholate	-1000	1000
EX_dgsn(e)	Deoxyguanosine	-0.1	1000
EX_dhcinnm(e)	2,3-dihydroxicinnamic acid	0	1000
EX_dhpppn(e)	3-(2,3-Dihydroxyphenyl)propanoate	0	1000
EX_diact(e)	Diacetyl	0	1000
EX_din(e)	Deoxyinosine	0	1000
EX_dms(e)	Dimethyl sulfide	0	1000
EX_dmso(e)	Dimethyl sulfoxide	0	1000
EX_dopa(e)	dopaminium(1+)	0	1000
EX_dpcoa(e)	Dephospho-CoA	0	1000
EX_drib(e)	2-deoxy-D-ribose	0	1000
EX_dsT_antigen(e)	disialyl-T antigen	0	1000
EX_dtmp(e)	dTMP	0	1000
EX_dttp(e)	dTTP	0	1000
EX_duri(e)	Deoxyuridine	0	1000
EX_etha(e)	etha	0	1000
EX_ethso3(e)	ethanesulfonate	0	1000
EX_etoh(e)	ethanol	-281.317	-187.545
EX_f1a(e)	F1alpha	0	1000
EX_fald(e)	formaldehyde	-0.1	1000
EX_fe2(e)	Fe2+	-0.138077	-0.0920515
EX_fe3(e)	Fe3+	-0.138077	-0.0920515
EX_fecrm(e)	Ferrichrome	0	1000
EX_fol(e)	Folate	-0.1	1000
EX_for(e)	Formate	-0.1	1000
EX_fru(e)	D-Fructose	-177.299	-118.199
EX_fuc_L(e)	L-fucose	0	1000
EX_fuc1p_L(e)	L-Fucose 1-phosphate	0	1000
EX_fum(e)	Fumarate	0	1000
EX_g6p(e)	D-Glucose 6-phosphate	0	1000
EX_gal(e)	D-Galactose	-0.0359685	-0.023979
EX_galct_D(e)	D-Galactarate	0	1000
EX_galctn_D(e)	D-Galactonate	0	1000
EX_galmannan(e)	Carob galactomannan, Gal:Man ratio 22/78. 220 gal, 780 man assumed	0	1000
EX_galt(e)	galactitol	0	1000
EX_galur(e)	D-Galacturonate	0	1000
EX_gam(e)	D-Glucosamine	0	1000
EX_gam26s(e)	Glucosamine 2,6-sulfate	0	1000
EX_gbbtn(e)	gamma-butyrobetaine	0	1000
EX_gcald(e)	glycolaldehyde	0	1000
EX_gchola(e)	glycocholate	-1000	1000
EX_glc_D(e)	D-glucose	-230.617	-153.745
EX_glcmannan(e)	Konjac glucomannan, MW 77,500 (PMID:17962981), Man:Glc ~ 2:1. -> 286 man, 143 glc_D	0	1000
EX_glcn(e)	D-gluconate	0	1000
EX_glcr(e)	D-glucarate(2-)	0	1000
EX_glcur(e)	D-glucuronate	0	1000
EX_gln_L(e)	L-glutamine	-50	1000
EX_glu_L(e)	L-glutamate(1-)	-131.111	-87.4074
EX_glutar(e)	Glutarate	0	1000
EX_gly(e)	Glycine	-45.6864	-30.4576
EX_glyasn(e)	Glycyl-L-asparagine	0	1000
EX_glyasp(e)	Glycyl-L-aspartate	0	1000
EX_glyb(e)	glycine betaine	0	1000
EX_glyc(e)	Glycerol	-0.1	1000
EX_glyc3p(e)	Glycerol 3-phosphate	-0.1	1000
EX_glyclt(e)	glycolate	0	1000
EX_glycys(e)	Gly-Cys	0	1000
EX_glygln(e)	Glycyl-L-glutamine	0	1000
EX_glyglu(e)	Glycyl-L-glutamate	0	1000
EX_glygn2(e)	glycogen, structure 2 (glycogenin-1,6-{7	0	1000
EX_glygn4(e)	glycogen, structure 4 (glycogenin-1,6-{2	0	1000
EX_glygn5(e)	glycogen, structure 5 (glycogenin-2	0	1000
EX_glyleu(e)	Glycylleucine	0	1000
EX_glymet(e)	Glycyl-L-methionine	0	1000
EX_glyphe(e)	Glycylphenylalanine	0	1000
EX_glypro(e)	Glycylproline	0	1000
EX_glytyr(e)	Glycyl-L-tyrosine	0	1000
EX_gncore1(e)	GlcNAc-alpha-1,4-Core 1	0	1000
EX_gncore2(e)	GlcNAc-alpha-1,4-Core 2	0	1000
EX_gsn(e)	Guanosine	-0.1	1000
EX_gthox(e)	Oxidized glutathione	-0.1	1000
EX_gthrd(e)	Reduced glutathione	-0.1	1000
EX_gtp(e)	GTP	0	1000
EX_gua(e)	Guanine	-0.1	1000
EX_h(e)	proton	-0.1	1000
EX_h2(e)	Hydrogen	0	1000
EX_h2o(e)	Water	-187843	-125229
EX_h2o2(e)	Hydrogen peroxide	0	1000
EX_h2s(e)	Hydrogen sulfide	-0.1	1000
EX_ha(e)	hyaluronan	0	1000
EX_ha_deg1(e)	hyaluronan degradation product 1	0	1000
EX_ha_pre1(e)	hyaluronan biosynthesis, precursor 1	0	1000
EX_HC00319(e)	Malonate	0	1000
EX_HC02191(e)	lithocholate	0	1000
EX_HC02194(e)	Ursodiol	0	1000
EX_hco3(e)	Bicarbonate	0	1000
EX_hdca(e)	Hexadecanoate (n-C16:0)	-85.5367	-57.0245
EX_hexs(e)	hexanesulfonate	0	1000
EX_hg2(e)	Hg2+	0	1000
EX_his_L(e)	L-histidine	-16.7671	-11.1781
EX_hista(e)	histamium	0	1000
EX_hom_L(e)	L-homoserine	0	1000
EX_homogal(e)	Homogalacturonan, 100 galacturonate residues. Assumed to be methylated/ acetylated in every 5th residue. Citrus HG consists of 7... <Preview truncated at 128 characters>	0	1000
EX_hspg(e)	heparan sulfate proteoglycan	0	1000
EX_hspg_degr_1(e)	Product 1 HEPARL1_e, IdoA-GlcN2,6diS-GlcA-GlcN2,3,6triS	0	1000
EX_hspg_degr_10(e)	Product AS3TASE_HS2, GlcN2S-IdoA-GlcNAc-GlcA-Gal-Gal-Xyl-L-Ser (protein)	0	1000
EX_hspg_degr_11(e)	Product GAM2STASE_HS3, GlcN-IdoA-GlcNAc-GlcA-Gal-Gal-Xyl-L-Ser (protein)	0	1000
EX_hspg_degr_12(e)	Product GLCNACASE_HS2, GlcA-GlcNAc-IdoA-Gal-Gal-Xyl-L-Ser (protein)	0	1000
EX_hspg_degr_13(e)	Product GLCAASE_HS, GlcNAc-IdoA-Gal-Gal-Xyl-L-Ser (protein)	0	1000
EX_hspg_degr_14(e)	Product GLCNACASE_HS3, IdoA-Gal-Gal-Xyl-L-Ser (protein)	0	1000
EX_hspg_degr_15(e)	Product IDOURASE_HS3, Gal-Gal-Xyl-L-Ser (protein)	0	1000
EX_hspg_degr_2(e)	Product 2 HEPARL1_e, IdoA2S-GlcN2,6diS-IdoA2S-GlcNAc3S-GlcA-Gal-Gal-Xyl-L-Ser (protein)	0	1000
EX_hspg_degr_3(e)	Product IDOURASE_HS1, GlcN2,6diS-GlcA-GlcN2,3,6triS	0	1000
EX_hspg_degr_4(e)	Product AS6TASE_HS1, GlcN2S-GlcA-GlcN2,3diS	0	1000
EX_hspg_degr_5(e)	Product AS3TASE_HS1, GlcN2S-GlcA-GlcN2S	0	1000
EX_hspg_degr_6(e)	Product GAM2STASE_HS2, GlcN-GlcA-GlcN	0	1000
EX_hspg_degr_7(e)	Product IS2TASE_HS1, IdoA-GlcN2,6diS-IdoA-GlcNAc3S-GlcA-Gal-Gal-Xyl-L-Ser (protein)	0	1000
EX_hspg_degr_8(e)	Product IDOURASE_HS2, GlcN2,6diS-IdoA-GlcNAc3S-GlcA-Gal-Gal-Xyl-L-Ser (protein)	0	1000
EX_hspg_degr_9(e)	Product AS6TASE_HS2, GlcN2S-IdoA-GlcNAc3S-GlcA-Gal-Gal-Xyl-L-Ser (protein)	0	1000
EX_hspg_rest(e)	Undegradable product GALASE_HS, Xyl-L-Ser (protein)	0	1000
EX_hxan(e)	Hypoxanthine	-0.1	1000
EX_icdchol(e)	Isochenodeoxycholate	0	1000
EX_icit(e)	Isocitrate	0	1000
EX_idon_L(e)	L-Idonate	0	1000
EX_idour(e)	L-iduronate	0	1000
EX_ile_L(e)	L-isoleucine	-36.5086	-24.3391
EX_ind3ac(e)	indole-3-acetate	0	1000
EX_ind3ppa(e)	Indole-3-propionate	0	1000
EX_indole(e)	Indole	0	1000
EX_inost(e)	myo-inositol	0	1000
EX_ins(e)	Inosine	0	1000
EX_inulin(e)	Chicory inulin, 30 monosaccharide units (29 fru, 1 glc) on average	0	1000
EX_isetac(e)	Isethionic acid	0	1000
EX_isobut(e)	Isobutyrate, 2-Methylpropanoate	0	1000
EX_isocapr(e)	Isocaproate	0	1000
EX_isochol(e)	Isocholate	0	1000
EX_isoval(e)	Isovalerate, 3-Methylbutanoate	0	1000
EX_ispre(e)	Isoprene	0	1000
EX_k(e)	potassium	-95.2685	-63.5123
EX_kdo(e)	3-Deoxy-D-manno-2-octulosonate	0	1000
EX_kesto(e)	Kestose (2 fru, 1 glc inulin-type fructo-oligosaccharide)	0	1000
EX_kestopt(e)	Kestopentaose (4 fru, 1 glc inulin-type fructo-oligosaccharide)	0	1000
EX_kestottr(e)	Kestotetraose (3 fru, 1 glc inulin-type fructo-oligosaccharide)	0	1000
EX_lac_D(e)	(R)-lactate	0	1000
EX_lac_L(e)	(S)-lactate	0	1000
EX_lanost(e)	lanosterol	-0.1	1000
EX_lcts(e)	Lactose	-4.58461	-3.05641
EX_Lcyst(e)	L-cysteate(1-)	0	1000
EX_Lcystin(e)	L-cystine	0	1000
EX_leu_L(e)	L-leucine	-58.5992	-39.0661
EX_levan1000(e)	Levan, 1000 fructose units	0	1000
EX_levanb(e)	Levanbiose	0	1000
EX_levanttr(e)	Levantriose	0	1000
EX_levantttr(e)	Levantetraose	0	1000
EX_lichn(e)	Lichenin from Icelandic moss, 170 glucose residues. DOI: 10.1039/JR9570001951	0	1000
EX_Lkynr(e)	L-kynurenine	0	1000
EX_lmn2(e)	Laminaribiose	0	1000
EX_lmn30(e)	laminarin (n=30 repeat units, beta -1,3 glc)	0	1000
EX_lys_L(e)	L-lysinium(1+)	-41.2323	-27.4882
EX_lyx_L(e)	L-Lyxose	0	1000
EX_mal_L(e)	(S)-malate(2-)	0	1000
EX_malt(e)	Maltose	-5.46889	-3.64592
EX_malthx(e)	Maltohexaose	0	1000
EX_malttr(e)	maltotriose	0	1000
EX_man(e)	D-Mannose	0	1000
EX_man6p(e)	D-Mannose 6-phosphate	0	1000
EX_mannan(e)	Alpha-mannan, yeast, has a MW of about 25000 (PMID: 5461381), equals ~ 140 mannose units. ID according to iMM904	0	1000
EX_mantr(e)	mannotriose (beta-1,4)	0	1000
EX_melib(e)	Melibiose	0	1000
EX_meoh(e)	methanol	0	1000
EX_met_D(e)	D-Methionine	0	1000
EX_met_L(e)	L-methionine	-13.8847	-9.25646
EX_metala(e)	L-methionyl-L-alanine	0	1000
EX_metsox_R_L(e)	L-methionine-R-sulfoxide	0	1000
EX_metsox_S_L(e)	L-Methionine Sulfoxide	0	1000
EX_mg2(e)	magnesium	-17.0207	-11.3471
EX_mn2(e)	Mn2+	-0.0905165	-0.0603443
EX_mnl(e)	D-Mannitol	-0.164678	-0.109785
EX_mobd(e)	Molybdate	0	1000
EX_mops(e)	3-(n-Morpholino)Propanesulfonic Acid	0	1000
EX_mqn7(e)	Menaquinone 7	-0.1	1000
EX_mqn8(e)	Menaquinone 8	-0.1	1000
EX_mso3(e)	methanesulfonate	0	1000
EX_n2(e)	Nitrogen	0	1000
EX_n2o(e)	Nitrous oxide	0	1000
EX_na1(e)	Sodium	-265.594	-177.062
EX_nac(e)	Nicotinate	-0.196063	-0.130709
EX_nadp(e)	Nicotinamide adenine dinucleotide phosphate	0	1000
EX_ncam(e)	Nicotinamide	-0.165873	-0.110582
EX_nh4(e)	Ammonium	0	1000
EX_ni2(e)	nickel	0	1000
EX_nmn(e)	NMN	-0.1	1000
EX_no(e)	Nitric oxide	0	1000
EX_no2(e)	Nitrite	-0.1	1000
EX_no3(e)	Nitrate	0	1000
EX_o2(e)	O2	0	1000
EX_oaa(e)	Oxaloacetate	0	1000
EX_ocdca(e)	octadecanoate (n-C18:0)	-34.7535	-23.169
EX_ocdcea(e)	octadecenoate (n-C18:1)	-106.785	-71.1903
EX_orn(e)	Ornithine	-0.1	1000
EX_oxa(e)	oxalate(2-)	0	1000
EX_pac(e)	phenylacetate	0	1000
EX_pb(e)	Lead	0	1000
EX_pcresol(e)	p-Cresol	0	1000
EX_pect(e)	pectins	0	1000
EX_pecticgal(e)	Pectic galactan (potato), gal: arab-L: rmn: galur = 78: 9: 4: 9 (www.megazyme.com). Assumed to consist of 100 sugars per macromo... <Preview truncated at 128 characters>	0	1000
EX_ph2s(e)	Polysulfide	0	1000
EX_phe_L(e)	L-phenylalanine	-26.1524	-17.4349
EX_pheme(e)	Protoheme	-0.1	1000
EX_phppa(e)	p-hydroxyphenylpropionic acid	0	1000
EX_phpyr(e)	keto-phenylpyruvate	0	1000
EX_pi(e)	hydrogenphosphate	-18.9721	-12.6481
EX_pime(e)	Pimelate	0	1000
EX_pnto_R(e)	(R)-Pantothenate	-0.367458	-0.244972
EX_ppa(e)	propionate	0	1000
EX_ppi(e)	Diphosphate	0	1000
EX_pppn(e)	Phenylpropanoate	0	1000
EX_pro_L(e)	L-proline	-67.9539	-45.3026
EX_ptrc(e)	Putrescine	-0.1	1000
EX_pullulan1200(e)	pullulan (n=1200 repeat units, alpha-1,4 and alph-1,6 bounds)	0	1000
EX_pydam(e)	Pyridoxamine	-0.1	-0.00310474
EX_pydx(e)	Pyridoxal	-0.1	-0.00310474
EX_pydxn(e)	Pyridoxine	-0.1	-0.00310474
EX_pyr(e)	pyruvate	0	1000
EX_q8(e)	Ubiquinone-8	-0.1	1000
EX_raffin(e)	Raffinose	0	1000
EX_rbflvrd(e)	Reduced riboflavin	0	1000
EX_rhamnogalurI(e)	Potato rhamnogalacturonan I, MW assumed ~200000, 62 galur, 20 rmn, 12 gal, 3 arab-L, 1 xyl-D (www.megazyme.com, PMID: 16661590)	0	1000
EX_rhamnogalurII(e)	Wine rhamnogalacturonan II, MW ~ 5-10 kDa, 37% galur, 16% rmn, 3% fuc-L, 11% arab-L, 6% gal, 5% glcur, 4% 2omfuc, 3% 2omxyl, 6% ... <Preview truncated at 128 characters>	0	1000
EX_rib_D(e)	D-ribose	-0.1	1000
EX_ribflv(e)	Riboflavin	-0.1	-0.00397482
EX_rmn(e)	L-Rhamnose	0	1000
EX_salcn(e)	Salicin	0	1000
EX_sbt_D(e)	D-glucitol	-2.0157	-1.3438
EX_sbt_L(e)	L-Sorbitol (iMM904)	0	1000
EX_sel(e)	selenate	0	1000
EX_selni(e)	selenite	0	1000
EX_ser_D(e)	D-serine	0	1000
EX_ser_L(e)	L-serine	-47.9287	-31.9525
EX_Ser_Thr(e)	protein-linked serine or threonine residue (O-glycosylation site)	0	1000
EX_sheme(e)	Siroheme	-0.1	1000
EX_so3(e)	Sulfite	0	1000
EX_so4(e)	sulfate	-0.1	1000
EX_spmd(e)	Spermidine	-0.1	1000
EX_srtn(e)	serotonin(1+)	0	1000
EX_sT_antigen(e)	sialyl-T antigen	0	1000
EX_starch1200(e)	starch n=1200 repeat units (300 repeat units amylose, 900 repeat units amylopectin, corresponds to potatoe starch)	-0.869417	-0.579611
EX_sTn_antigen(e)	sialyl-Tn antigen	0	1000
EX_strch1(e)	starch, structure 1 (1,6-{7	0	1000
EX_strch2(e)	starch, structure 2 (1,6-{2	0	1000
EX_stys(e)	Stachyose	0	1000
EX_succ(e)	Succinate	0	1000
EX_sucr(e)	Sucrose	-315.097	-210.065
EX_sulfac(e)	sulfoacetate	0	1000
EX_T_antigen(e)	T antigen (core 1)	0	1000
EX_taur(e)	Taurine	0	1000
EX_tchola(e)	taurocholate	-1000	1000
EX_tdchola(e)	taurochenodeoxycholate	-1000	1000
EX_tet(e)	Tetrathionate	0	1000
EX_thm(e)	Thiamin	-0.1	-0.00541153
EX_thmmp(e)	Thiamin monophosphate	0	1000
EX_thr_L(e)	L-threonine	-32.6962	-21.7974
EX_thymd(e)	Thymidine	-0.1	1000
EX_tma(e)	trimethylamine	0	1000
EX_tmao(e)	Trimethylamine N-oxide	0	1000
EX_Tn_antigen(e)	Tn antigen	0	1000
EX_tre(e)	Trehalose	0	1000
EX_trp_L(e)	L-tryptophan	-5.91437	-3.94292
EX_trypta(e)	tryptaminium	0	1000
EX_tsul(e)	thiosulfate(2-)	0	1000
EX_ttdca(e)	tetradecanoate (n-C14:0)	-26.2352	-17.4901
EX_tym(e)	tyraminium	0	1000
EX_Tyr_ggn(e)	Tyr-194 of apo-glycogenin protein (primer for glycogen synthesis)	0	1000
EX_tyr_L(e)	L-tyrosine	-19.7619	-13.1746
EX_uchol(e)	Ursocholate	0	1000
EX_ura(e)	uracil	-0.1	1000
EX_urea(e)	Urea	0	1000
EX_uri(e)	Uridine	0	1000
EX_val_L(e)	L-valine	-47.5346	-31.6897
EX_xan(e)	Xanthine	-0.1	1000
EX_xtsn(e)	xanthosine	0	1000
EX_xyl_D(e)	aldehydo-D-xylose	-0.1	1000
EX_xylan(e)	Oat spelt xylan, MW 79200 (DOI: 10.1002/masy.200551405) = 528 xyl_D	0	1000
EX_xyluglc(e)	Xyluglucan, PMID:16663672, Fry SC 1989. 600 glc_D, 360 xyl_D, 108 gal, 60 fuc_L, 6 arab_L	0	1000
EX_zn2(e)	Zinc	-0.193057	-0.128705

## Sheet: Table_S4
Table S4: Secondary bile acid production (mmol × person-1 × day-1) for each of the 232 AGORA models on the AE diet supplemented with conjugated primary bile acids.
AGORA Model ID	12-dehydro-CA	7-keto-DCA	7-dehydro-CDCA	3-dehydro-CA	3-dehydro-CDCA	Iso-CA	Iso-CDCA	LCA	DCA	allo-LCA	allo-DCA	UCA	UDCA
Acinetobacter_radioresistens_NIPH_2130	0	0	0	0	0	0	0	0	0	0	0	0	0
Agrobacterium_tumefaciens_F2	0	0	0	0	0	0	0	0	0	0	0	0	0
Alistipes_finegoldii_DSM_17242	0	0	0	0	0	0	0	0	0	0	0	0	0
Alistipes_indistinctus_YIT_12060	0	0	0	0	0	0	0	0	0	0	0	0	0
Alistipes_putredinis_DSM_17216	0	0	0	0	0	0	0	0	0	0	0	0	0
Anaerofustis_stercorihominis_DSM_17244	0	0	0	1000	1000	0	0	0	0	0	0	0	0
Anaerostipes_hadrus_DSM_3319	0	0	0	0	0	0	0	0	0	0	0	0	0
Bacillus_subtilis_str_168	0	0	0	0	0	0	0	0	0	0	0	0	0
Bacteroides_coprocola_M16_DSM_17136	0	0	0	0	0	0	0	0	0	0	0	0	0
Bacteroides_coprophilus_DSM_18228	0	0	0	0	0	0	0	0	0	0	0	0	0
Bacteroides_dorei_DSM_17855	0	0	0	0	0	0	0	0	0	0	0	0	0
Bacteroides_eggerthii_1_2_48FAA	0	0	0	0	0	0	0	0	0	0	0	0	0
Bacteroides_eggerthii_DSM_20697	0	0	0	0	0	0	0	0	0	0	0	0	0
Bacteroides_finegoldii_DSM_17565	0	1000	1000	0	0	0	0	0	0	0	0	0	0
Bacteroides_fragilis_638R	0	1000	1000	0	0	0	0	0	0	0	0	0	0
Bacteroides_fragilis_NCTC_9343	0	1000	1000	0	0	0	0	0	0	0	0	0	0
Bacteroides_fragilis_YCH46	0	1000	1000	0	0	0	0	0	0	0	0	0	0
Bacteroides_intestinalis_341_DSM_17393	0	0	0	0	0	0	0	0	0	0	0	0	0
Bacteroides_massiliensis_B846dnLKV334	0	0	0	0	0	0	0	0	0	0	0	0	0
Bacteroides_nordii_CL02T12C05	0	0	0	0	0	0	0	0	0	0	0	0	0
Bacteroides_ovatus_ATCC_8483	0	0	0	0	0	0	0	0	0	0	0	0	0
Bacteroides_ovatus_SD_CC_2a	0	0	0	0	0	0	0	0	0	0	0	0	0
Bacteroides_ovatus_SD_CMC_3f	0	0	0	0	0	0	0	0	0	0	0	0	0
Bacteroides_pectinophilus_ATCC_43243	0	0	0	0	0	0	0	0	0	0	0	0	0
Bacteroides_plebeius_M12_DSM_17135	0	0	0	0	0	0	0	0	0	0	0	0	0
Bacteroides_salyersiae_WAL_10018	0	0	0	0	0	0	0	0	0	0	0	0	0
Bacteroides_sp_1_1_14	0	1000	1000	0	0	0	0	0	0	0	0	0	0
Bacteroides_sp_1_1_30	0	0	0	0	0	0	0	0	0	0	0	0	0
Bacteroides_sp_1_1_6	0	1000	1000	0	0	0	0	0	0	0	0	0	0
Bacteroides_sp_2_1_22	0	0	0	0	0	0	0	0	0	0	0	0	0
Bacteroides_sp_2_1_33B	0	0	0	0	0	0	0	0	0	0	0	0	0
Bacteroides_sp_2_1_7	0	0	0	0	0	0	0	0	0	0	0	0	0
Bacteroides_sp_2_2_4	0	0	0	0	0	0	0	0	0	0	0	0	0
Bacteroides_sp_20_3	0	0	0	0	0	0	0	0	0	0	0	0	0
Bacteroides_sp_3_1_19	0	0	0	0	0	0	0	0	0	0	0	0	0
Bacteroides_sp_3_1_23	0	0	0	0	0	0	0	0	0	0	0	0	0
Bacteroides_sp_3_1_33FAA	0	0	0	0	0	0	0	0	0	0	0	0	0
Bacteroides_sp_3_1_40A	0	0	0	0	0	0	0	0	0	0	0	0	0
Bacteroides_sp_3_2_5	0	1000	1000	0	0	0	0	0	0	0	0	0	0
Bacteroides_sp_4_1_36	0	0	0	0	0	0	0	0	0	0	0	0	0
Bacteroides_sp_4_3_47FAA	0	0	0	0	0	0	0	0	0	0	0	0	0
Bacteroides_sp_9_1_42FAA	0	0	0	0	0	0	0	0	0	0	0	0	0
Bacteroides_sp_D1	0	0	0	0	0	0	0	0	0	0	0	0	0
Bacteroides_sp_D2	0	1000	1000	0	0	0	0	0	0	0	0	0	0
Bacteroides_sp_D20	0	0	0	0	0	0	0	0	0	0	0	0	0
Bacteroides_sp_D22	0	1000	1000	0	0	0	0	0	0	0	0	0	0
Bacteroides_thetaiotaomicron_VPI_5482	0	1000	1000	0	0	0	0	0	0	0	0	0	0
Bacteroides_uniformis_ATCC_8492	0	0	0	0	0	0	0	0	0	0	0	0	0
Bacteroides_vulgatus_ATCC_8482	0	0	0	0	0	0	0	0	0	0	0	0	0
Bacteroides_xylanisolvens_SD_CC_1b	0	0	0	0	0	0	0	0	0	0	0	0	0
Bacteroides_xylanisolvens_XB1A	0	0	0	0	0	0	0	0	0	0	0	0	0
Barnesiella_intestinihominis_YIT_11860	0	0	0	0	0	0	0	0	0	0	0	0	0
Bifidobacterium_adolescentis_ATCC_15703	0	0	0	0	0	0	0	0	0	0	0	0	0
Bifidobacterium_angulatum_DSM_20098	0	1000	1000	0	0	0	0	0	0	0	0	0	0
Bifidobacterium_animalis_lactis_AD011	0	0	0	0	0	0	0	0	0	0	0	0	0
Bifidobacterium_animalis_lactis_BB_12	0	0	0	0	0	0	0	0	0	0	0	0	0
Bifidobacterium_animalis_lactis_Bi_07	0	0	0	0	0	0	0	0	0	0	0	0	0
Bifidobacterium_animalis_lactis_Bl_04_ATCC_SD5219	0	0	0	0	0	0	0	0	0	0	0	0	0
Bifidobacterium_animalis_lactis_CNCM_I_2494	0	0	0	0	0	0	0	0	0	0	0	0	0
Bifidobacterium_animalis_lactis_DSM_10140	0	0	0	0	0	0	0	0	0	0	0	0	0
Bifidobacterium_animalis_lactis_V9	0	0	0	0	0	0	0	0	0	0	0	0	0
Bifidobacterium_bifidum_BGN4	0	0	0	0	0	0	0	0	0	0	0	0	0
Bifidobacterium_bifidum_NCIMB_41171	0	0	0	0	0	0	0	0	0	0	0	0	0
Bifidobacterium_bifidum_PRL2010	0	0	0	0	0	0	0	0	0	0	0	0	0
Bifidobacterium_bifidum_S17	0	0	0	0	0	0	0	0	0	0	0	0	0
Bifidobacterium_breve_HPH0326	0	0	0	0	0	0	0	0	0	0	0	0	0
Bifidobacterium_breve_UCC2003_NCIMB8807	0	0	0	0	0	0	0	0	0	0	0	0	0
Bifidobacterium_catenulatum_DSM_16992	0	0	0	0	0	0	0	0	0	0	0	0	0
Bifidobacterium_dentium_ATCC_27678	0	0	0	0	0	0	0	0	0	0	0	0	0
Bifidobacterium_gallicum_DSM_20093	0	0	0	0	0	0	0	0	0	0	0	0	0
Bifidobacterium_longum_DJO10A	0	0	0	0	0	0	0	0	0	0	0	0	0
Bifidobacterium_longum_infantis_157F_NC	0	0	0	0	0	0	0	0	0	0	0	0	0
Bifidobacterium_longum_infantis_ATCC_15697	0	0	0	0	0	0	0	0	0	0	0	0	0
Bifidobacterium_longum_longum_ATCC_55813	0	0	0	0	0	0	0	0	0	0	0	0	0
Bifidobacterium_longum_longum_BBMN68	0	0	0	0	0	0	0	0	0	0	0	0	0
Bifidobacterium_longum_longum_CCUG_52486	0	0	0	0	0	0	0	0	0	0	0	0	0
Bifidobacterium_longum_longum_JCM_1217	0	0	0	0	0	0	0	0	0	0	0	0	0
Bifidobacterium_longum_longum_JDM301	0	0	0	0	0	0	0	0	0	0	0	0	0
Bifidobacterium_longum_NCC2705	0	0	0	0	0	0	0	0	0	0	0	0	0
Bifidobacterium_pseudocatenulatum_DSM_20438	0	0	0	0	0	0	0	0	0	0	0	0	0
Bifidobacterium_thermophilum_RBL67	0	0	0	0	0	0	0	0	0	0	0	0	0
Butyricimonas_synergistica_DSM_23225	0	0	0	0	0	0	0	0	0	0	0	0	0
Butyrivibrio_crossotus_DSM_2876	0	0	0	0	0	0	0	0	0	0	0	0	0
Catenibacterium_mitsuokai_DSM_15897	0	0	0	0	0	0	0	0	0	0	0	0	0
Clostridiales_sp_1_7_47FAA	0	0	0	0	0	0	0	0	0	0	0	0	0
Clostridium_asparagiforme_DSM_15981	0	0	0	0	0	0	0	0	0	0	0	0	0
Clostridium_bartlettii_DSM_16795	0	0	0	0	0	0	0	0	0	0	0	0	0
Clostridium_bolteae_ATCC_BAA_613	0	0	0	0	0	0	0	0	0	0	0	0	0
Clostridium_botulinum_F_str_230613	0	0	0	0	0	0	0	0	0	0	0	0	0
Clostridium_citroniae_WAL_17108	0	0	0	0	0	0	0	0	0	0	0	0	0
Clostridium_clostridioforme_CM201	0	0	0	0	0	0	0	0	0	0	0	0	0
Clostridium_hathewayi_12489931	0	0	0	1000	1000	0	0	0	0	0	0	0	0
Clostridium_hiranonis_TO_931_DSM_13275	0	1000	1000	0	0	0	0	1000	1000	1000	1000	0	0
Clostridium_hylemonae_DSM_15053	0	1000	1000	0	0	0	0	1000	1000	1000	1000	0	0
Clostridium_innocuum_2959	0	0	0	0	0	0	0	0	0	0	0	0	0
Clostridium_leptum_DSM_753	1000	1000	1000	0	0	0	0	0	0	0	0	0	0
Clostridium_nexile_DSM_1787	0	0	0	0	0	0	0	0	0	0	0	0	0
Clostridium_perfringens_ATCC_13124	0	0	0	0	0	0	0	0	0	0	0	0	0
Clostridium_ramosum_VPI_0427_DSM_1402	0	0	0	0	0	0	0	0	0	0	0	0	0
Clostridium_scindens_ATCC_35704	0	1000	1000	0	0	0	0	1000	1000	1000	1000	0	0
Clostridium_sp_7_2_43FAA	0	0	0	0	0	0	0	0	0	0	0	0	0
Clostridium_sp_L2_50	0	0	0	0	0	0	0	0	0	0	0	0	0
Clostridium_sp_M62_1	0	1000	1000	0	0	0	0	0	0	0	0	0	0
Clostridium_sp_SS2_1	0	0	0	0	0	0	0	0	0	0	0	0	0
Clostridium_sp_SY8519	0	0	0	0	0	0	0	0	0	0	0	0	0
Clostridium_symbiosum_WAL_14163	0	1000	1000	1000	1000	0	0	0	0	0	0	0	0
Clostridium_symbiosum_WAL_14673	0	1000	1000	1000	1000	0	0	0	0	0	0	0	0
Collinsella_aerofaciens_ATCC_25986	0	1000	1000	0	0	0	0	0	0	0	0	1000	1000
Collinsella_intestinalis_DSM_13280	0	0	0	0	0	0	0	0	0	0	0	0	0
Collinsella_stercoris_DSM_13279	0	0	0	0	0	0	0	0	0	0	0	0	0
Collinsella_tanakaei_YIT_12063	0	0	0	0	0	0	0	0	0	0	0	0	0
Coprobacillus_sp_29_1	0	0	0	1000	1000	0	0	0	0	0	0	0	0
Coprococcus_catus_GD_7	0	0	0	0	0	0	0	0	0	0	0	0	0
Coprococcus_comes_ATCC_27758	0	0	0	0	0	0	0	0	0	0	0	0	0
Coprococcus_eutactus_ATCC_27759	0	0	0	0	0	0	0	0	0	0	0	0	0
Dietzia_cinnamea_P4	0	0	0	0	0	0	0	0	0	0	0	0	0
Dorea_formicigenerans_ATCC_27755	0	0	0	0	0	0	0	0	0	0	0	0	0
Dorea_longicatena_DSM_13814	0	0	0	0	0	0	0	0	0	0	0	0	0
Dysgonomonas_gadei_ATCC_BAA_286	0	0	0	0	0	0	0	0	0	0	0	0	0
Eggerthella_lenta_DSM_2243	0	0	0	1000	1000	1000	1000	1000	1000	1000	1000	0	0
Eggerthella_sp_1_3_56FAA	0	0	0	1000	1000	1000	1000	1000	1000	1000	1000	0	0
Eggerthella_sp_YY7918	0	0	0	0	0	0	0	0	0	0	0	0	0
Enterococcus_avium_ATCC_14025	0	0	0	0	0	0	0	0	0	0	0	0	0
Enterococcus_casseliflavus_ATCC_12755	0	0	0	0	0	0	0	0	0	0	0	0	0
Enterococcus_cecorum_DSM_20682	0	0	0	0	0	0	0	0	0	0	0	0	0
Enterococcus_durans_ATCC_6056	0	0	0	0	0	0	0	0	0	0	0	0	0
Enterococcus_faecalis_TX1322	0	0	0	0	0	0	0	0	0	0	0	0	0
Enterococcus_faecalis_V583	0	0	0	0	0	0	0	0	0	0	0	0	0
Enterococcus_faecium_TX1330	0	0	0	0	0	0	0	0	0	0	0	0	0
Enterococcus_gallinarum_EG2	0	0	0	0	0	0	0	0	0	0	0	0	0
Enterococcus_hirae_ATCC_9790	0	0	0	0	0	0	0	0	0	0	0	0	0
Erysipelotrichaceae_bacterium_5_2_54FAA	0	0	0	0	0	0	0	0	0	0	0	0	0
Erysipelotrichaceae_bacterium_sp_3_1_53	0	0	0	1000	1000	1000	1000	0	0	0	0	0	0
Escherichia_albertii_TW07627	0	1000	1000	0	0	0	0	0	0	0	0	0	0
Escherichia_coli_O157_H7_str_Sakai	0	1000	1000	0	0	0	0	0	0	0	0	0	0
Escherichia_coli_SE11	0	1000	1000	0	0	0	0	0	0	0	0	0	0
Escherichia_coli_str_K_12_substr_MG1655	0	1000	1000	0	0	0	0	0	0	0	0	0	0
Escherichia_coli_UTI89_UPEC	0	1000	1000	0	0	0	0	0	0	0	0	0	0
Escherichia_sp_3_2_53FAA	0	1000	1000	0	0	0	0	0	0	0	0	0	0
Escherichia_sp_4_1_40B	0	1000	1000	0	0	0	0	0	0	0	0	0	0
Eubacterium_biforme_DSM_3989	0	0	0	0	0	0	0	0	0	0	0	0	0
Eubacterium_cellulosolvens_6	0	0	0	0	0	0	0	0	0	0	0	0	0
Eubacterium_eligens_ATCC_27750	0	0	0	0	0	0	0	0	0	0	0	0	0
Eubacterium_hallii_DSM_3353	0	0	0	0	0	0	0	0	0	0	0	0	0
Eubacterium_limosum_KIST612	0	0	0	0	0	0	0	0	0	0	0	0	0
Eubacterium_rectale_ATCC_33656	0	0	0	0	0	0	0	0	0	0	0	0	0
Eubacterium_rectale_M104_1	0	0	0	0	0	0	0	0	0	0	0	0	0
Eubacterium_siraeum_70_3	0	0	0	0	0	0	0	0	0	0	0	0	0
Eubacterium_siraeum_DSM_15702	0	0	0	0	0	0	0	0	0	0	0	0	0
Eubacterium_ventriosum_ATCC_27560	0	0	0	0	0	0	0	0	0	0	0	0	0
Faecalibacterium_cf_prausnitzii_KLE1255	0	0	0	0	0	0	0	0	0	0	0	0	0
Faecalibacterium_prausnitzii_A2_165	0	0	0	0	0	0	0	0	0	0	0	0	0
Faecalibacterium_prausnitzii_L2_6	0	0	0	0	0	0	0	0	0	0	0	0	0
Flavonifractor_plautii_ATCC_29863	0	0	0	0	0	0	0	0	0	0	0	0	0
Fusobacterium_mortiferum_ATCC_9817	0	0	0	0	0	0	0	0	0	0	0	0	0
Fusobacterium_ulcerans_ATCC_49185	0	0	0	0	0	0	0	0	0	0	0	0	0
Fusobacterium_varium_ATCC_27725	0	0	0	0	0	0	0	0	0	0	0	0	0
Gordonia_terrae_NBRC_100016	0	0	0	1000	1000	0	0	0	0	0	0	0	0
Gordonibacter_pamelaeae_7_10_1_bT_DSM_19378	0	0	0	1000	1000	1000	1000	0	0	0	0	0	0
Grimontia_hollisae_CIP_101886	0	1000	1000	0	0	0	0	0	0	0	0	0	0
Holdemania_filiformis_VPI_J1_31B_1_DSM_12042	0	1000	1000	1000	1000	1000	1000	0	0	0	0	0	0
Lachnospiraceae_bacterium_sp_5_1_63FAA	0	0	0	0	0	0	0	0	0	0	0	0	0
Lactobacillus_acidophilus_ATCC_4796	0	0	0	0	0	0	0	0	0	0	0	0	0
Lactobacillus_acidophilus_NCFM	0	0	0	0	0	0	0	0	0	0	0	0	0
Lactobacillus_amylolyticus_DSM_11664	0	0	0	0	0	0	0	0	0	0	0	0	0
Lactobacillus_amylovorus_GRL_1112	0	0	0	0	0	0	0	0	0	0	0	0	0
Lactobacillus_animalis_KCTC_3501	0	0	0	0	0	0	0	0	0	0	0	0	0
Lactobacillus_antri_DSM_16041	0	0	0	0	0	0	0	0	0	0	0	0	0
Lactobacillus_coleohominis_101_4_CHN	0	0	0	0	0	0	0	0	0	0	0	0	0
Lactobacillus_crispatus_125_2_CHN	0	0	0	0	0	0	0	0	0	0	0	0	0
Lactobacillus_gasseri_ATCC_33323	0	0	0	0	0	0	0	0	0	0	0	0	0
Lactobacillus_helveticus_DPC_4571	0	0	0	0	0	0	0	0	0	0	0	0	0
Lactobacillus_helveticus_DSM_20075	0	0	0	0	0	0	0	0	0	0	0	0	0
Lactobacillus_johnsonii_DPC_6026	0	0	0	0	0	0	0	0	0	0	0	0	0
Lactobacillus_johnsonii_NCC_533	0	0	0	0	0	0	0	0	0	0	0	0	0
Lactobacillus_mucosae_LM1	0	0	0	0	0	0	0	0	0	0	0	0	0
Lactobacillus_oris_F0423	0	0	0	0	0	0	0	0	0	0	0	0	0
Lactobacillus_plantarum_JDM1	0	0	0	0	0	0	0	0	0	0	0	0	0
Lactobacillus_plantarum_subsp_plantarum_ATCC_14917	0	0	0	0	0	0	0	0	0	0	0	0	0
Lactobacillus_plantarum_WCFS1	0	0	0	0	0	0	0	0	0	0	0	0	0
Lactobacillus_reuteri_CF48_3A_	0	0	0	0	0	0	0	0	0	0	0	0	0
Lactobacillus_reuteri_F275_JCM_1112	0	0	0	0	0	0	0	0	0	0	0	0	0
Lactobacillus_reuteri_MM2_3_	0	0	0	0	0	0	0	0	0	0	0	0	0
Lactobacillus_reuteri_MM4_1A_	0	0	0	0	0	0	0	0	0	0	0	0	0
Lactobacillus_reuteri_SD2112_ATCC_55730	0	0	0	0	0	0	0	0	0	0	0	0	0
Lactobacillus_ruminis_ATCC_25644	0	0	0	0	0	0	0	0	0	0	0	0	0
Lactobacillus_salivarius_HO66_ATCC_11741	0	0	0	0	0	0	0	0	0	0	0	0	0
Lactobacillus_salivarius_salivarius_UCC118	0	0	0	0	0	0	0	0	0	0	0	0	0
Lactobacillus_ultunensis_DSM_16047	0	0	0	0	0	0	0	0	0	0	0	0	0
Lactobacillus_vaginalis_ATCC_49540	0	0	0	0	0	0	0	0	0	0	0	0	0
Listeria_monocytogenes_4b_F2365	0	0	0	0	0	0	0	0	0	0	0	0	0
Listeria_monocytogenes_Finland_1988	0	0	0	0	0	0	0	0	0	0	0	0	0
Listeria_monocytogenes_FSL_R2_561	0	0	0	0	0	0	0	0	0	0	0	0	0
Listeria_monocytogenes_J0161_FSL_R2_499	0	0	0	0	0	0	0	0	0	0	0	0	0
Listeria_monocytogenes_serotype_7_SLCC_2482	0	0	0	0	0	0	0	0	0	0	0	0	0
Listeria_monocytogenes_SLCC_2378	0	0	0	0	0	0	0	0	0	0	0	0	0
Listeria_monocytogenes_SLCC_2540	0	0	0	0	0	0	0	0	0	0	0	0	0
Listeria_monocytogenes_SLCC_7179	0	0	0	0	0	0	0	0	0	0	0	0	0
Lysinibacillus_fusiformis_ZB2	0	0	0	0	0	0	0	0	0	0	0	0	0
Marvinbryantia_formatexigens_I_52_DSM_14469	0	0	0	0	0	0	0	0	0	0	0	0	0
Methanobrevibacter_smithii_ATCC_35061	0	0	0	0	0	0	0	0	0	0	0	0	0
Methanosphaera_stadtmanae_DSM_3091	0	0	0	0	0	0	0	0	0	0	0	0	0
Mycobacterium_avium_subsp_avium_ATCC_25291	0	0	0	1000	1000	0	0	0	0	0	0	0	0
Mycobacterium_fortuitum_subsp_fortuitum_DSM_46621	0	0	0	1000	1000	0	0	0	0	0	0	0	0
Ochrobactrum_intermedium_LMG_3301	0	0	0	0	0	0	0	0	0	0	0	0	0
Odoribacter_laneus_YIT_12061	0	0	0	0	0	0	0	0	0	0	0	0	0
Parabacteroides_distasonis_ATCC_8503	0	0	0	0	0	0	0	0	0	0	0	0	0
Parabacteroides_goldsteinii_dnLKV18	0	0	0	0	0	0	0	0	0	0	0	0	0
Parabacteroides_sp_D13	0	0	0	0	0	0	0	0	0	0	0	0	0
Paraprevotella_clara_YIT_11840	0	0	0	0	0	0	0	0	0	0	0	0	0
Paraprevotella_xylaniphila_YIT_11841	0	0	0	0	0	0	0	0	0	0	0	0	0
Plesiomonas_shigelloides_302_73	0	1000	1000	0	0	0	0	0	0	0	0	0	0
Rhodococcus_equi_ATCC_33707	0	0	0	1000	1000	0	0	0	0	0	0	0	0
Rhodococcus_erythropolis_PR4	0	0	0	0	0	0	0	0	0	0	0	0	0
Roseburia_hominis_A2_183	0	0	0	0	0	0	0	0	0	0	0	0	0
Roseburia_intestinalis_L1_82	0	0	0	0	0	0	0	0	0	0	0	0	0
Roseburia_inulinivorans_DSM_16841	0	0	0	0	0	0	0	0	0	0	0	0	0
Ruminococcus_bromii_L2_63	0	0	0	0	0	0	0	0	0	0	0	0	0
Ruminococcus_gnavus_ATCC_29149	0	1000	1000	1000	1000	1000	1000	0	0	0	0	1000	1000
Ruminococcus_lactaris_ATCC_29176	0	0	0	0	0	0	0	0	0	0	0	0	0
Ruminococcus_obeum_A2_162	0	0	0	0	0	0	0	0	0	0	0	0	0
Ruminococcus_sp_5_1_39BFAA	0	0	0	0	0	0	0	0	0	0	0	0	0
Ruminococcus_sp_SR1_5	0	0	0	0	0	0	0	0	0	0	0	0	0
Ruminococcus_torques_L2_14	0	1000	1000	0	0	0	0	0	0	0	0	1000	1000
Schlesneria_paludicola_DSM_18645	0	0	0	0	0	0	0	0	0	0	0	0	0
Shigella_dysenteriae_Sd197	0	1000	1000	0	0	0	0	0	0	0	0	0	0
Shigella_flexneri_2002017	0	1000	1000	0	0	0	0	0	0	0	0	0	0
Shigella_sonnei_Ss046	0	1000	1000	0	0	0	0	0	0	0	0	0	0
Slackia_piriformis_YIT_12062	0	0	0	0	0	0	0	0	0	0	0	0	0
Streptococcus_equinus_ATCC_9812	0	0	0	0	0	0	0	0	0	0	0	0	0
Streptococcus_gallolyticus_subsp_gallolyticus_ATCC_43143	0	0	0	0	0	0	0	0	0	0	0	0	0
Streptococcus_infantarius_subsp_infantarius_ATCC_BAA_102	0	0	0	0	0	0	0	0	0	0	0	0	0

## Sheet: Table_S5
Table S5: Secondary bile acids produced in pairwise AGORA models that could not be produced individually by either model.
AGORA ID Model 1	AGORA ID Model 2	Phylum Model 1	Phylum Model 2	Class Model 1	Class Model 2	Genus Model 1	Genus Model 2	Synthesis-enabled Metabolite		Total number of complementary pairs	19883
Agrobacterium_tumefaciens_F2	Clostridiales_sp_1_7_47FAA	Proteobacteria	Firmicutes	Alphaproteobacteria	Clostridia	Agrobacterium	unclassified Clostridiales	12-Dehydrocholate		Of which are for:
Agrobacterium_tumefaciens_F2	Clostridium_asparagiforme_DSM_15981	Proteobacteria	Firmicutes	Alphaproteobacteria	Clostridia	Agrobacterium	Lachnoclostridium	12-Dehydrocholate		12-Dehydrocholate	3135
Agrobacterium_tumefaciens_F2	Clostridium_citroniae_WAL_17108	Proteobacteria	Firmicutes	Alphaproteobacteria	Clostridia	Agrobacterium	Lachnoclostridium	12-Dehydrocholate		3-Dehydrochenodeoxycholate	2366
Agrobacterium_tumefaciens_F2	Clostridium_hylemonae_DSM_15053	Proteobacteria	Firmicutes	Alphaproteobacteria	Clostridia	Agrobacterium	Lachnoclostridium	12-Dehydrocholate		3-Dehydrocholate	2366
Agrobacterium_tumefaciens_F2	Clostridium_leptum_DSM_753	Proteobacteria	Firmicutes	Alphaproteobacteria	Clostridia	Agrobacterium	Ruminiclostridium	12-Dehydrocholate		7-Dehydrochenodeoxycholate	3840
Agrobacterium_tumefaciens_F2	Clostridium_ramosum_VPI_0427_DSM_1402	Proteobacteria	Firmicutes	Alphaproteobacteria	Erysipelotrichia	Agrobacterium	Erysipelatoclostridium	12-Dehydrocholate		7-ketodeoxycholate	3840
Agrobacterium_tumefaciens_F2	Clostridium_scindens_ATCC_35704	Proteobacteria	Firmicutes	Alphaproteobacteria	Clostridia	Agrobacterium	Lachnoclostridium	12-Dehydrocholate		Allodeoxycholate	736
Agrobacterium_tumefaciens_F2	Collinsella_stercoris_DSM_13279	Proteobacteria	Actinobacteria	Alphaproteobacteria	Coriobacteriia	Agrobacterium	Collinsella	12-Dehydrocholate		Allolithocholate	736
Agrobacterium_tumefaciens_F2	Dietzia_cinnamea_P4	Proteobacteria	Actinobacteria	Alphaproteobacteria	Actinobacteria	Agrobacterium	Dietzia	12-Dehydrocholate		Deoxycholate	736
Agrobacterium_tumefaciens_F2	Dorea_formicigenerans_ATCC_27755	Proteobacteria	Firmicutes	Alphaproteobacteria	Clostridia	Agrobacterium	Dorea	12-Dehydrocholate		Isochenodeoxycholate	596
Agrobacterium_tumefaciens_F2	Eggerthella_lenta_DSM_2243	Proteobacteria	Actinobacteria	Alphaproteobacteria	Coriobacteriia	Agrobacterium	Eggerthella	12-Dehydrocholate		Isocholate	596
Agrobacterium_tumefaciens_F2	Eggerthella_sp_1_3_56FAA	Proteobacteria	Actinobacteria	Alphaproteobacteria	Coriobacteriia	Agrobacterium	Eggerthella	12-Dehydrocholate		Lithocholate	736
Agrobacterium_tumefaciens_F2	Faecalibacterium_cf_prausnitzii_KLE1255	Proteobacteria	Firmicutes	Alphaproteobacteria	Clostridia	Agrobacterium	Faecalibacterium	12-Dehydrocholate		Ursocholate	100
Agrobacterium_tumefaciens_F2	Faecalibacterium_prausnitzii_L2_6	Proteobacteria	Firmicutes	Alphaproteobacteria	Clostridia	Agrobacterium	Faecalibacterium	12-Dehydrocholate		Ursodeoxycholate	100
Agrobacterium_tumefaciens_F2	Flavonifractor_plautii_ATCC_29863	Proteobacteria	Firmicutes	Alphaproteobacteria	Clostridia	Agrobacterium	Flavonifractor	12-Dehydrocholate
Agrobacterium_tumefaciens_F2	Holdemania_filiformis_VPI_J1_31B_1_DSM_12042	Proteobacteria	Firmicutes	Alphaproteobacteria	Erysipelotrichia	Agrobacterium	Holdemania	12-Dehydrocholate
Agrobacterium_tumefaciens_F2	Lysinibacillus_fusiformis_ZB2	Proteobacteria	Firmicutes	Alphaproteobacteria	Bacilli	Agrobacterium	Lysinibacillus	12-Dehydrocholate
Agrobacterium_tumefaciens_F2	Mycobacterium_avium_subsp_avium_ATCC_25291	Proteobacteria	Actinobacteria	Alphaproteobacteria	Actinobacteria	Agrobacterium	Mycobacterium	12-Dehydrocholate
Agrobacterium_tumefaciens_F2	Rhodococcus_equi_ATCC_33707	Proteobacteria	Actinobacteria	Alphaproteobacteria	Actinobacteria	Agrobacterium	Rhodococcus	12-Dehydrocholate
Alistipes_finegoldii_DSM_17242	Clostridiales_sp_1_7_47FAA	Bacteroidetes	Firmicutes	Bacteroidia	Clostridia	Alistipes	unclassified Clostridiales	12-Dehydrocholate
Alistipes_finegoldii_DSM_17242	Clostridium_asparagiforme_DSM_15981	Bacteroidetes	Firmicutes	Bacteroidia	Clostridia	Alistipes	Lachnoclostridium	12-Dehydrocholate
Alistipes_finegoldii_DSM_17242	Clostridium_citroniae_WAL_17108	Bacteroidetes	Firmicutes	Bacteroidia	Clostridia	Alistipes	Lachnoclostridium	12-Dehydrocholate
Alistipes_finegoldii_DSM_17242	Clostridium_hylemonae_DSM_15053	Bacteroidetes	Firmicutes	Bacteroidia	Clostridia	Alistipes	Lachnoclostridium	12-Dehydrocholate
Alistipes_finegoldii_DSM_17242	Clostridium_leptum_DSM_753	Bacteroidetes	Firmicutes	Bacteroidia	Clostridia	Alistipes	Ruminiclostridium	12-Dehydrocholate
Alistipes_finegoldii_DSM_17242	Clostridium_ramosum_VPI_0427_DSM_1402	Bacteroidetes	Firmicutes	Bacteroidia	Erysipelotrichia	Alistipes	Erysipelatoclostridium	12-Dehydrocholate
Alistipes_finegoldii_DSM_17242	Clostridium_scindens_ATCC_35704	Bacteroidetes	Firmicutes	Bacteroidia	Clostridia	Alistipes	Lachnoclostridium	12-Dehydrocholate
Alistipes_finegoldii_DSM_17242	Collinsella_stercoris_DSM_13279	Bacteroidetes	Actinobacteria	Bacteroidia	Coriobacteriia	Alistipes	Collinsella	12-Dehydrocholate
Alistipes_finegoldii_DSM_17242	Dietzia_cinnamea_P4	Bacteroidetes	Actinobacteria	Bacteroidia	Actinobacteria	Alistipes	Dietzia	12-Dehydrocholate
Alistipes_finegoldii_DSM_17242	Dorea_formicigenerans_ATCC_27755	Bacteroidetes	Firmicutes	Bacteroidia	Clostridia	Alistipes	Dorea	12-Dehydrocholate
Alistipes_finegoldii_DSM_17242	Eggerthella_lenta_DSM_2243	Bacteroidetes	Actinobacteria	Bacteroidia	Coriobacteriia	Alistipes	Eggerthella	12-Dehydrocholate
Alistipes_finegoldii_DSM_17242	Eggerthella_sp_1_3_56FAA	Bacteroidetes	Actinobacteria	Bacteroidia	Coriobacteriia	Alistipes	Eggerthella	12-Dehydrocholate
Alistipes_finegoldii_DSM_17242	Faecalibacterium_cf_prausnitzii_KLE1255	Bacteroidetes	Firmicutes	Bacteroidia	Clostridia	Alistipes	Faecalibacterium	12-Dehydrocholate
Alistipes_finegoldii_DSM_17242	Faecalibacterium_prausnitzii_L2_6	Bacteroidetes	Firmicutes	Bacteroidia	Clostridia	Alistipes	Faecalibacterium	12-Dehydrocholate
Alistipes_finegoldii_DSM_17242	Flavonifractor_plautii_ATCC_29863	Bacteroidetes	Firmicutes	Bacteroidia	Clostridia	Alistipes	Flavonifractor	12-Dehydrocholate
Alistipes_finegoldii_DSM_17242	Holdemania_filiformis_VPI_J1_31B_1_DSM_12042	Bacteroidetes	Firmicutes	Bacteroidia	Erysipelotrichia	Alistipes	Holdemania	12-Dehydrocholate
Alistipes_finegoldii_DSM_17242	Lysinibacillus_fusiformis_ZB2	Bacteroidetes	Firmicutes	Bacteroidia	Bacilli	Alistipes	Lysinibacillus	12-Dehydrocholate
Alistipes_finegoldii_DSM_17242	Mycobacterium_avium_subsp_avium_ATCC_25291	Bacteroidetes	Actinobacteria	Bacteroidia	Actinobacteria	Alistipes	Mycobacterium	12-Dehydrocholate
Alistipes_finegoldii_DSM_17242	Rhodococcus_equi_ATCC_33707	Bacteroidetes	Actinobacteria	Bacteroidia	Actinobacteria	Alistipes	Rhodococcus	12-Dehydrocholate
Alistipes_indistinctus_YIT_12060	Clostridiales_sp_1_7_47FAA	Bacteroidetes	Firmicutes	Bacteroidia	Clostridia	Alistipes	unclassified Clostridiales	12-Dehydrocholate
Alistipes_indistinctus_YIT_12060	Clostridium_asparagiforme_DSM_15981	Bacteroidetes	Firmicutes	Bacteroidia	Clostridia	Alistipes	Lachnoclostridium	12-Dehydrocholate
Alistipes_indistinctus_YIT_12060	Clostridium_citroniae_WAL_17108	Bacteroidetes	Firmicutes	Bacteroidia	Clostridia	Alistipes	Lachnoclostridium	12-Dehydrocholate
Alistipes_indistinctus_YIT_12060	Clostridium_hylemonae_DSM_15053	Bacteroidetes	Firmicutes	Bacteroidia	Clostridia	Alistipes	Lachnoclostridium	12-Dehydrocholate
Alistipes_indistinctus_YIT_12060	Clostridium_leptum_DSM_753	Bacteroidetes	Firmicutes	Bacteroidia	Clostridia	Alistipes	Ruminiclostridium	12-Dehydrocholate
Alistipes_indistinctus_YIT_12060	Clostridium_ramosum_VPI_0427_DSM_1402	Bacteroidetes	Firmicutes	Bacteroidia	Erysipelotrichia	Alistipes	Erysipelatoclostridium	12-Dehydrocholate
Alistipes_indistinctus_YIT_12060	Clostridium_scindens_ATCC_35704	Bacteroidetes	Firmicutes	Bacteroidia	Clostridia	Alistipes	Lachnoclostridium	12-Dehydrocholate
Alistipes_indistinctus_YIT_12060	Collinsella_stercoris_DSM_13279	Bacteroidetes	Actinobacteria	Bacteroidia	Coriobacteriia	Alistipes	Collinsella	12-Dehydrocholate
Alistipes_indistinctus_YIT_12060	Dietzia_cinnamea_P4	Bacteroidetes	Actinobacteria	Bacteroidia	Actinobacteria	Alistipes	Dietzia	12-Dehydrocholate
Alistipes_indistinctus_YIT_12060	Dorea_formicigenerans_ATCC_27755	Bacteroidetes	Firmicutes	Bacteroidia	Clostridia	Alistipes	Dorea	12-Dehydrocholate
Alistipes_indistinctus_YIT_12060	Eggerthella_lenta_DSM_2243	Bacteroidetes	Actinobacteria	Bacteroidia	Coriobacteriia	Alistipes	Eggerthella	12-Dehydrocholate
Alistipes_indistinctus_YIT_12060	Eggerthella_sp_1_3_56FAA	Bacteroidetes	Actinobacteria	Bacteroidia	Coriobacteriia	Alistipes	Eggerthella	12-Dehydrocholate
Alistipes_indistinctus_YIT_12060	Faecalibacterium_cf_prausnitzii_KLE1255	Bacteroidetes	Firmicutes	Bacteroidia	Clostridia	Alistipes	Faecalibacterium	12-Dehydrocholate
Alistipes_indistinctus_YIT_12060	Faecalibacterium_prausnitzii_L2_6	Bacteroidetes	Firmicutes	Bacteroidia	Clostridia	Alistipes	Faecalibacterium	12-Dehydrocholate
Alistipes_indistinctus_YIT_12060	Flavonifractor_plautii_ATCC_29863	Bacteroidetes	Firmicutes	Bacteroidia	Clostridia	Alistipes	Flavonifractor	12-Dehydrocholate
Alistipes_indistinctus_YIT_12060	Holdemania_filiformis_VPI_J1_31B_1_DSM_12042	Bacteroidetes	Firmicutes	Bacteroidia	Erysipelotrichia	Alistipes	Holdemania	12-Dehydrocholate
Alistipes_indistinctus_YIT_12060	Lysinibacillus_fusiformis_ZB2	Bacteroidetes	Firmicutes	Bacteroidia	Bacilli	Alistipes	Lysinibacillus	12-Dehydrocholate
Alistipes_indistinctus_YIT_12060	Mycobacterium_avium_subsp_avium_ATCC_25291	Bacteroidetes	Actinobacteria	Bacteroidia	Actinobacteria	Alistipes	Mycobacterium	12-Dehydrocholate
Alistipes_indistinctus_YIT_12060	Rhodococcus_equi_ATCC_33707	Bacteroidetes	Actinobacteria	Bacteroidia	Actinobacteria	Alistipes	Rhodococcus	12-Dehydrocholate
Alistipes_putredinis_DSM_17216	Clostridiales_sp_1_7_47FAA	Bacteroidetes	Firmicutes	Bacteroidia	Clostridia	Alistipes	unclassified Clostridiales	12-Dehydrocholate
Alistipes_putredinis_DSM_17216	Clostridium_asparagiforme_DSM_15981	Bacteroidetes	Firmicutes	Bacteroidia	Clostridia	Alistipes	Lachnoclostridium	12-Dehydrocholate
Alistipes_putredinis_DSM_17216	Clostridium_citroniae_WAL_17108	Bacteroidetes	Firmicutes	Bacteroidia	Clostridia	Alistipes	Lachnoclostridium	12-Dehydrocholate
Alistipes_putredinis_DSM_17216	Clostridium_hylemonae_DSM_15053	Bacteroidetes	Firmicutes	Bacteroidia	Clostridia	Alistipes	Lachnoclostridium	12-Dehydrocholate
Alistipes_putredinis_DSM_17216	Clostridium_leptum_DSM_753	Bacteroidetes	Firmicutes	Bacteroidia	Clostridia	Alistipes	Ruminiclostridium	12-Dehydrocholate
Alistipes_putredinis_DSM_17216	Clostridium_ramosum_VPI_0427_DSM_1402	Bacteroidetes	Firmicutes	Bacteroidia	Erysipelotrichia	Alistipes	Erysipelatoclostridium	12-Dehydrocholate
Alistipes_putredinis_DSM_17216	Clostridium_scindens_ATCC_35704	Bacteroidetes	Firmicutes	Bacteroidia	Clostridia	Alistipes	Lachnoclostridium	12-Dehydrocholate
Alistipes_putredinis_DSM_17216	Collinsella_stercoris_DSM_13279	Bacteroidetes	Actinobacteria	Bacteroidia	Coriobacteriia	Alistipes	Collinsella	12-Dehydrocholate
Alistipes_putredinis_DSM_17216	Dietzia_cinnamea_P4	Bacteroidetes	Actinobacteria	Bacteroidia	Actinobacteria	Alistipes	Dietzia	12-Dehydrocholate
Alistipes_putredinis_DSM_17216	Dorea_formicigenerans_ATCC_27755	Bacteroidetes	Firmicutes	Bacteroidia	Clostridia	Alistipes	Dorea	12-Dehydrocholate
Alistipes_putredinis_DSM_17216	Eggerthella_lenta_DSM_2243	Bacteroidetes	Actinobacteria	Bacteroidia	Coriobacteriia	Alistipes	Eggerthella	12-Dehydrocholate
Alistipes_putredinis_DSM_17216	Eggerthella_sp_1_3_56FAA	Bacteroidetes	Actinobacteria	Bacteroidia	Coriobacteriia	Alistipes	Eggerthella	12-Dehydrocholate
Alistipes_putredinis_DSM_17216	Faecalibacterium_cf_prausnitzii_KLE1255	Bacteroidetes	Firmicutes	Bacteroidia	Clostridia	Alistipes	Faecalibacterium	12-Dehydrocholate
Alistipes_putredinis_DSM_17216	Faecalibacterium_prausnitzii_L2_6	Bacteroidetes	Firmicutes	Bacteroidia	Clostridia	Alistipes	Faecalibacterium	12-Dehydrocholate
Alistipes_putredinis_DSM_17216	Flavonifractor_plautii_ATCC_29863	Bacteroidetes	Firmicutes	Bacteroidia	Clostridia	Alistipes	Flavonifractor	12-Dehydrocholate
Alistipes_putredinis_DSM_17216	Holdemania_filiformis_VPI_J1_31B_1_DSM_12042	Bacteroidetes	Firmicutes	Bacteroidia	Erysipelotrichia	Alistipes	Holdemania	12-Dehydrocholate
Alistipes_putredinis_DSM_17216	Lysinibacillus_fusiformis_ZB2	Bacteroidetes	Firmicutes	Bacteroidia	Bacilli	Alistipes	Lysinibacillus	12-Dehydrocholate
Alistipes_putredinis_DSM_17216	Mycobacterium_avium_subsp_avium_ATCC_25291	Bacteroidetes	Actinobacteria	Bacteroidia	Actinobacteria	Alistipes	Mycobacterium	12-Dehydrocholate
Alistipes_putredinis_DSM_17216	Rhodococcus_equi_ATCC_33707	Bacteroidetes	Actinobacteria	Bacteroidia	Actinobacteria	Alistipes	Rhodococcus	12-Dehydrocholate
Bacillus_subtilis_str_168	Clostridiales_sp_1_7_47FAA	Firmicutes	Firmicutes	Bacilli	Clostridia	Bacillus	unclassified Clostridiales	12-Dehydrocholate
Bacillus_subtilis_str_168	Clostridium_asparagiforme_DSM_15981	Firmicutes	Firmicutes	Bacilli	Clostridia	Bacillus	Lachnoclostridium	12-Dehydrocholate
Bacillus_subtilis_str_168	Clostridium_citroniae_WAL_17108	Firmicutes	Firmicutes	Bacilli	Clostridia	Bacillus	Lachnoclostridium	12-Dehydrocholate
Bacillus_subtilis_str_168	Clostridium_hylemonae_DSM_15053	Firmicutes	Firmicutes	Bacilli	Clostridia	Bacillus	Lachnoclostridium	12-Dehydrocholate
Bacillus_subtilis_str_168	Clostridium_leptum_DSM_753	Firmicutes	Firmicutes	Bacilli	Clostridia	Bacillus	Ruminiclostridium	12-Dehydrocholate
Bacillus_subtilis_str_168	Clostridium_ramosum_VPI_0427_DSM_1402	Firmicutes	Firmicutes	Bacilli	Erysipelotrichia	Bacillus	Erysipelatoclostridium	12-Dehydrocholate
Bacillus_subtilis_str_168	Clostridium_scindens_ATCC_35704	Firmicutes	Firmicutes	Bacilli	Clostridia	Bacillus	Lachnoclostridium	12-Dehydrocholate
Bacillus_subtilis_str_168	Collinsella_stercoris_DSM_13279	Firmicutes	Actinobacteria	Bacilli	Coriobacteriia	Bacillus	Collinsella	12-Dehydrocholate
Bacillus_subtilis_str_168	Dietzia_cinnamea_P4	Firmicutes	Actinobacteria	Bacilli	Actinobacteria	Bacillus	Dietzia	12-Dehydrocholate
Bacillus_subtilis_str_168	Dorea_formicigenerans_ATCC_27755	Firmicutes	Firmicutes	Bacilli	Clostridia	Bacillus	Dorea	12-Dehydrocholate
Bacillus_subtilis_str_168	Eggerthella_lenta_DSM_2243	Firmicutes	Actinobacteria	Bacilli	Coriobacteriia	Bacillus	Eggerthella	12-Dehydrocholate
Bacillus_subtilis_str_168	Eggerthella_sp_1_3_56FAA	Firmicutes	Actinobacteria	Bacilli	Coriobacteriia	Bacillus	Eggerthella	12-Dehydrocholate
Bacillus_subtilis_str_168	Faecalibacterium_cf_prausnitzii_KLE1255	Firmicutes	Firmicutes	Bacilli	Clostridia	Bacillus	Faecalibacterium	12-Dehydrocholate
Bacillus_subtilis_str_168	Faecalibacterium_prausnitzii_L2_6	Firmicutes	Firmicutes	Bacilli	Clostridia	Bacillus	Faecalibacterium	12-Dehydrocholate
Bacillus_subtilis_str_168	Flavonifractor_plautii_ATCC_29863	Firmicutes	Firmicutes	Bacilli	Clostridia	Bacillus	Flavonifractor	12-Dehydrocholate
Bacillus_subtilis_str_168	Holdemania_filiformis_VPI_J1_31B_1_DSM_12042	Firmicutes	Firmicutes	Bacilli	Erysipelotrichia	Bacillus	Holdemania	12-Dehydrocholate
Bacillus_subtilis_str_168	Lysinibacillus_fusiformis_ZB2	Firmicutes	Firmicutes	Bacilli	Bacilli	Bacillus	Lysinibacillus	12-Dehydrocholate
Bacillus_subtilis_str_168	Mycobacterium_avium_subsp_avium_ATCC_25291	Firmicutes	Actinobacteria	Bacilli	Actinobacteria	Bacillus	Mycobacterium	12-Dehydrocholate
Bacillus_subtilis_str_168	Rhodococcus_equi_ATCC_33707	Firmicutes	Actinobacteria	Bacilli	Actinobacteria	Bacillus	Rhodococcus	12-Dehydrocholate
Bacteroides_coprocola_M16_DSM_17136	Clostridiales_sp_1_7_47FAA	Bacteroidetes	Firmicutes	Bacteroidia	Clostridia	Bacteroides	unclassified Clostridiales	12-Dehydrocholate
Bacteroides_coprocola_M16_DSM_17136	Clostridium_asparagiforme_DSM_15981	Bacteroidetes	Firmicutes	Bacteroidia	Clostridia	Bacteroides	Lachnoclostridium	12-Dehydrocholate
Bacteroides_coprocola_M16_DSM_17136	Clostridium_citroniae_WAL_17108	Bacteroidetes	Firmicutes	Bacteroidia	Clostridia	Bacteroides	Lachnoclostridium	12-Dehydrocholate
Bacteroides_coprocola_M16_DSM_17136	Clostridium_hylemonae_DSM_15053	Bacteroidetes	Firmicutes	Bacteroidia	Clostridia	Bacteroides	Lachnoclostridium	12-Dehydrocholate
Bacteroides_coprocola_M16_DSM_17136	Clostridium_leptum_DSM_753	Bacteroidetes	Firmicutes	Bacteroidia	Clostridia	Bacteroides	Ruminiclostridium	12-Dehydrocholate
Bacteroides_coprocola_M16_DSM_17136	Clostridium_ramosum_VPI_0427_DSM_1402	Bacteroidetes	Firmicutes	Bacteroidia	Erysipelotrichia	Bacteroides	Erysipelatoclostridium	12-Dehydrocholate
Bacteroides_coprocola_M16_DSM_17136	Clostridium_scindens_ATCC_35704	Bacteroidetes	Firmicutes	Bacteroidia	Clostridia	Bacteroides	Lachnoclostridium	12-Dehydrocholate
Bacteroides_coprocola_M16_DSM_17136	Collinsella_stercoris_DSM_13279	Bacteroidetes	Actinobacteria	Bacteroidia	Coriobacteriia	Bacteroides	Collinsella	12-Dehydrocholate
Bacteroides_coprocola_M16_DSM_17136	Dietzia_cinnamea_P4	Bacteroidetes	Actinobacteria	Bacteroidia	Actinobacteria	Bacteroides	Dietzia	12-Dehydrocholate
Bacteroides_coprocola_M16_DSM_17136	Dorea_formicigenerans_ATCC_27755	Bacteroidetes	Firmicutes	Bacteroidia	Clostridia	Bacteroides	Dorea	12-Dehydrocholate
Bacteroides_coprocola_M16_DSM_17136	Eggerthella_lenta_DSM_2243	Bacteroidetes	Actinobacteria	Bacteroidia	Coriobacteriia	Bacteroides	Eggerthella	12-Dehydrocholate
Bacteroides_coprocola_M16_DSM_17136	Eggerthella_sp_1_3_56FAA	Bacteroidetes	Actinobacteria	Bacteroidia	Coriobacteriia	Bacteroides	Eggerthella	12-Dehydrocholate
Bacteroides_coprocola_M16_DSM_17136	Faecalibacterium_cf_prausnitzii_KLE1255	Bacteroidetes	Firmicutes	Bacteroidia	Clostridia	Bacteroides	Faecalibacterium	12-Dehydrocholate
Bacteroides_coprocola_M16_DSM_17136	Faecalibacterium_prausnitzii_L2_6	Bacteroidetes	Firmicutes	Bacteroidia	Clostridia	Bacteroides	Faecalibacterium	12-Dehydrocholate
Bacteroides_coprocola_M16_DSM_17136	Flavonifractor_plautii_ATCC_29863	Bacteroidetes	Firmicutes	Bacteroidia	Clostridia	Bacteroides	Flavonifractor	12-Dehydrocholate
Bacteroides_coprocola_M16_DSM_17136	Holdemania_filiformis_VPI_J1_31B_1_DSM_12042	Bacteroidetes	Firmicutes	Bacteroidia	Erysipelotrichia	Bacteroides	Holdemania	12-Dehydrocholate
Bacteroides_coprocola_M16_DSM_17136	Lysinibacillus_fusiformis_ZB2	Bacteroidetes	Firmicutes	Bacteroidia	Bacilli	Bacteroides	Lysinibacillus	12-Dehydrocholate
Bacteroides_coprocola_M16_DSM_17136	Mycobacterium_avium_subsp_avium_ATCC_25291	Bacteroidetes	Actinobacteria	Bacteroidia	Actinobacteria	Bacteroides	Mycobacterium	12-Dehydrocholate
Bacteroides_coprocola_M16_DSM_17136	Rhodococcus_equi_ATCC_33707	Bacteroidetes	Actinobacteria	Bacteroidia	Actinobacteria	Bacteroides	Rhodococcus	12-Dehydrocholate
Bacteroides_coprophilus_DSM_18228	Clostridiales_sp_1_7_47FAA	Bacteroidetes	Firmicutes	Bacteroidia	Clostridia	Bacteroides	unclassified Clostridiales	12-Dehydrocholate
Bacteroides_coprophilus_DSM_18228	Clostridium_asparagiforme_DSM_15981	Bacteroidetes	Firmicutes	Bacteroidia	Clostridia	Bacteroides	Lachnoclostridium	12-Dehydrocholate
Bacteroides_coprophilus_DSM_18228	Clostridium_citroniae_WAL_17108	Bacteroidetes	Firmicutes	Bacteroidia	Clostridia	Bacteroides	Lachnoclostridium	12-Dehydrocholate
Bacteroides_coprophilus_DSM_18228	Clostridium_hylemonae_DSM_15053	Bacteroidetes	Firmicutes	Bacteroidia	Clostridia	Bacteroides	Lachnoclostridium	12-Dehydrocholate
Bacteroides_coprophilus_DSM_18228	Clostridium_leptum_DSM_753	Bacteroidetes	Firmicutes	Bacteroidia	Clostridia	Bacteroides	Ruminiclostridium	12-Dehydrocholate
Bacteroides_coprophilus_DSM_18228	Clostridium_ramosum_VPI_0427_DSM_1402	Bacteroidetes	Firmicutes	Bacteroidia	Erysipelotrichia	Bacteroides	Erysipelatoclostridium	12-Dehydrocholate
Bacteroides_coprophilus_DSM_18228	Clostridium_scindens_ATCC_35704	Bacteroidetes	Firmicutes	Bacteroidia	Clostridia	Bacteroides	Lachnoclostridium	12-Dehydrocholate
Bacteroides_coprophilus_DSM_18228	Collinsella_stercoris_DSM_13279	Bacteroidetes	Actinobacteria	Bacteroidia	Coriobacteriia	Bacteroides	Collinsella	12-Dehydrocholate
Bacteroides_coprophilus_DSM_18228	Dietzia_cinnamea_P4	Bacteroidetes	Actinobacteria	Bacteroidia	Actinobacteria	Bacteroides	Dietzia	12-Dehydrocholate
Bacteroides_coprophilus_DSM_18228	Dorea_formicigenerans_ATCC_27755	Bacteroidetes	Firmicutes	Bacteroidia	Clostridia	Bacteroides	Dorea	12-Dehydrocholate
Bacteroides_coprophilus_DSM_18228	Eggerthella_lenta_DSM_2243	Bacteroidetes	Actinobacteria	Bacteroidia	Coriobacteriia	Bacteroides	Eggerthella	12-Dehydrocholate
Bacteroides_coprophilus_DSM_18228	Eggerthella_sp_1_3_56FAA	Bacteroidetes	Actinobacteria	Bacteroidia	Coriobacteriia	Bacteroides	Eggerthella	12-Dehydrocholate
Bacteroides_coprophilus_DSM_18228	Faecalibacterium_cf_prausnitzii_KLE1255	Bacteroidetes	Firmicutes	Bacteroidia	Clostridia	Bacteroides	Faecalibacterium	12-Dehydrocholate
Bacteroides_coprophilus_DSM_18228	Faecalibacterium_prausnitzii_L2_6	Bacteroidetes	Firmicutes	Bacteroidia	Clostridia	Bacteroides	Faecalibacterium	12-Dehydrocholate
Bacteroides_coprophilus_DSM_18228	Flavonifractor_plautii_ATCC_29863	Bacteroidetes	Firmicutes	Bacteroidia	Clostridia	Bacteroides	Flavonifractor	12-Dehydrocholate
Bacteroides_coprophilus_DSM_18228	Holdemania_filiformis_VPI_J1_31B_1_DSM_12042	Bacteroidetes	Firmicutes	Bacteroidia	Erysipelotrichia	Bacteroides	Holdemania	12-Dehydrocholate
Bacteroides_coprophilus_DSM_18228	Lysinibacillus_fusiformis_ZB2	Bacteroidetes	Firmicutes	Bacteroidia	Bacilli	Bacteroides	Lysinibacillus	12-Dehydrocholate
Bacteroides_coprophilus_DSM_18228	Mycobacterium_avium_subsp_avium_ATCC_25291	Bacteroidetes	Actinobacteria	Bacteroidia	Actinobacteria	Bacteroides	Mycobacterium	12-Dehydrocholate
Bacteroides_coprophilus_DSM_18228	Rhodococcus_equi_ATCC_33707	Bacteroidetes	Actinobacteria	Bacteroidia	Actinobacteria	Bacteroides	Rhodococcus	12-Dehydrocholate
Bacteroides_dorei_DSM_17855	Clostridiales_sp_1_7_47FAA	Bacteroidetes	Firmicutes	Bacteroidia	Clostridia	Bacteroides	unclassified Clostridiales	12-Dehydrocholate
Bacteroides_dorei_DSM_17855	Clostridium_asparagiforme_DSM_15981	Bacteroidetes	Firmicutes	Bacteroidia	Clostridia	Bacteroides	Lachnoclostridium	12-Dehydrocholate
Bacteroides_dorei_DSM_17855	Clostridium_citroniae_WAL_17108	Bacteroidetes	Firmicutes	Bacteroidia	Clostridia	Bacteroides	Lachnoclostridium	12-Dehydrocholate
Bacteroides_dorei_DSM_17855	Clostridium_hylemonae_DSM_15053	Bacteroidetes	Firmicutes	Bacteroidia	Clostridia	Bacteroides	Lachnoclostridium	12-Dehydrocholate
Bacteroides_dorei_DSM_17855	Clostridium_leptum_DSM_753	Bacteroidetes	Firmicutes	Bacteroidia	Clostridia	Bacteroides	Ruminiclostridium	12-Dehydrocholate
Bacteroides_dorei_DSM_17855	Clostridium_ramosum_VPI_0427_DSM_1402	Bacteroidetes	Firmicutes	Bacteroidia	Erysipelotrichia	Bacteroides	Erysipelatoclostridium	12-Dehydrocholate
Bacteroides_dorei_DSM_17855	Clostridium_scindens_ATCC_35704	Bacteroidetes	Firmicutes	Bacteroidia	Clostridia	Bacteroides	Lachnoclostridium	12-Dehydrocholate
Bacteroides_dorei_DSM_17855	Collinsella_stercoris_DSM_13279	Bacteroidetes	Actinobacteria	Bacteroidia	Coriobacteriia	Bacteroides	Collinsella	12-Dehydrocholate
Bacteroides_dorei_DSM_17855	Dietzia_cinnamea_P4	Bacteroidetes	Actinobacteria	Bacteroidia	Actinobacteria	Bacteroides	Dietzia	12-Dehydrocholate
Bacteroides_dorei_DSM_17855	Dorea_formicigenerans_ATCC_27755	Bacteroidetes	Firmicutes	Bacteroidia	Clostridia	Bacteroides	Dorea	12-Dehydrocholate
Bacteroides_dorei_DSM_17855	Eggerthella_lenta_DSM_2243	Bacteroidetes	Actinobacteria	Bacteroidia	Coriobacteriia	Bacteroides	Eggerthella	12-Dehydrocholate
Bacteroides_dorei_DSM_17855	Eggerthella_sp_1_3_56FAA	Bacteroidetes	Actinobacteria	Bacteroidia	Coriobacteriia	Bacteroides	Eggerthella	12-Dehydrocholate
Bacteroides_dorei_DSM_17855	Faecalibacterium_cf_prausnitzii_KLE1255	Bacteroidetes	Firmicutes	Bacteroidia	Clostridia	Bacteroides	Faecalibacterium	12-Dehydrocholate
Bacteroides_dorei_DSM_17855	Faecalibacterium_prausnitzii_L2_6	Bacteroidetes	Firmicutes	Bacteroidia	Clostridia	Bacteroides	Faecalibacterium	12-Dehydrocholate
Bacteroides_dorei_DSM_17855	Flavonifractor_plautii_ATCC_29863	Bacteroidetes	Firmicutes	Bacteroidia	Clostridia	Bacteroides	Flavonifractor	12-Dehydrocholate
Bacteroides_dorei_DSM_17855	Holdemania_filiformis_VPI_J1_31B_1_DSM_12042	Bacteroidetes	Firmicutes	Bacteroidia	Erysipelotrichia	Bacteroides	Holdemania	12-Dehydrocholate
Bacteroides_dorei_DSM_17855	Lysinibacillus_fusiformis_ZB2	Bacteroidetes	Firmicutes	Bacteroidia	Bacilli	Bacteroides	Lysinibacillus	12-Dehydrocholate
Bacteroides_dorei_DSM_17855	Mycobacterium_avium_subsp_avium_ATCC_25291	Bacteroidetes	Actinobacteria	Bacteroidia	Actinobacteria	Bacteroides	Mycobacterium	12-Dehydrocholate
Bacteroides_dorei_DSM_17855	Rhodococcus_equi_ATCC_33707	Bacteroidetes	Actinobacteria	Bacteroidia	Actinobacteria	Bacteroides	Rhodococcus	12-Dehydrocholate
Bacteroides_eggerthii_1_2_48FAA	Clostridiales_sp_1_7_47FAA	Bacteroidetes	Firmicutes	Bacteroidia	Clostridia	Bacteroides	unclassified Clostridiales	12-Dehydrocholate
Bacteroides_eggerthii_1_2_48FAA	Clostridium_asparagiforme_DSM_15981	Bacteroidetes	Firmicutes	Bacteroidia	Clostridia	Bacteroides	Lachnoclostridium	12-Dehydrocholate
Bacteroides_eggerthii_1_2_48FAA	Clostridium_citroniae_WAL_17108	Bacteroidetes	Firmicutes	Bacteroidia	Clostridia	Bacteroides	Lachnoclostridium	12-Dehydrocholate
Bacteroides_eggerthii_1_2_48FAA	Clostridium_hylemonae_DSM_15053	Bacteroidetes	Firmicutes	Bacteroidia	Clostridia	Bacteroides	Lachnoclostridium	12-Dehydrocholate
Bacteroides_eggerthii_1_2_48FAA	Clostridium_leptum_DSM_753	Bacteroidetes	Firmicutes	Bacteroidia	Clostridia	Bacteroides	Ruminiclostridium	12-Dehydrocholate
Bacteroides_eggerthii_1_2_48FAA	Clostridium_ramosum_VPI_0427_DSM_1402	Bacteroidetes	Firmicutes	Bacteroidia	Erysipelotrichia	Bacteroides	Erysipelatoclostridium	12-Dehydrocholate
Bacteroides_eggerthii_1_2_48FAA	Clostridium_scindens_ATCC_35704	Bacteroidetes	Firmicutes	Bacteroidia	Clostridia	Bacteroides	Lachnoclostridium	12-Dehydrocholate
Bacteroides_eggerthii_1_2_48FAA	Collinsella_stercoris_DSM_13279	Bacteroidetes	Actinobacteria	Bacteroidia	Coriobacteriia	Bacteroides	Collinsella	12-Dehydrocholate
Bacteroides_eggerthii_1_2_48FAA	Dietzia_cinnamea_P4	Bacteroidetes	Actinobacteria	Bacteroidia	Actinobacteria	Bacteroides	Dietzia	12-Dehydrocholate
Bacteroides_eggerthii_1_2_48FAA	Dorea_formicigenerans_ATCC_27755	Bacteroidetes	Firmicutes	Bacteroidia	Clostridia	Bacteroides	Dorea	12-Dehydrocholate
Bacteroides_eggerthii_1_2_48FAA	Eggerthella_lenta_DSM_2243	Bacteroidetes	Actinobacteria	Bacteroidia	Coriobacteriia	Bacteroides	Eggerthella	12-Dehydrocholate
Bacteroides_eggerthii_1_2_48FAA	Eggerthella_sp_1_3_56FAA	Bacteroidetes	Actinobacteria	Bacteroidia	Coriobacteriia	Bacteroides	Eggerthella	12-Dehydrocholate
Bacteroides_eggerthii_1_2_48FAA	Faecalibacterium_cf_prausnitzii_KLE1255	Bacteroidetes	Firmicutes	Bacteroidia	Clostridia	Bacteroides	Faecalibacterium	12-Dehydrocholate
Bacteroides_eggerthii_1_2_48FAA	Faecalibacterium_prausnitzii_L2_6	Bacteroidetes	Firmicutes	Bacteroidia	Clostridia	Bacteroides	Faecalibacterium	12-Dehydrocholate
Bacteroides_eggerthii_1_2_48FAA	Flavonifractor_plautii_ATCC_29863	Bacteroidetes	Firmicutes	Bacteroidia	Clostridia	Bacteroides	Flavonifractor	12-Dehydrocholate
Bacteroides_eggerthii_1_2_48FAA	Holdemania_filiformis_VPI_J1_31B_1_DSM_12042	Bacteroidetes	Firmicutes	Bacteroidia	Erysipelotrichia	Bacteroides	Holdemania	12-Dehydrocholate
Bacteroides_eggerthii_1_2_48FAA	Lysinibacillus_fusiformis_ZB2	Bacteroidetes	Firmicutes	Bacteroidia	Bacilli	Bacteroides	Lysinibacillus	12-Dehydrocholate
Bacteroides_eggerthii_1_2_48FAA	Mycobacterium_avium_subsp_avium_ATCC_25291	Bacteroidetes	Actinobacteria	Bacteroidia	Actinobacteria	Bacteroides	Mycobacterium	12-Dehydrocholate
Bacteroides_eggerthii_1_2_48FAA	Rhodococcus_equi_ATCC_33707	Bacteroidetes	Actinobacteria	Bacteroidia	Actinobacteria	Bacteroides	Rhodococcus	12-Dehydrocholate
Bacteroides_eggerthii_DSM_20697	Clostridiales_sp_1_7_47FAA	Bacteroidetes	Firmicutes	Bacteroidia	Clostridia	Bacteroides	unclassified Clostridiales	12-Dehydrocholate
Bacteroides_eggerthii_DSM_20697	Clostridium_asparagiforme_DSM_15981	Bacteroidetes	Firmicutes	Bacteroidia	Clostridia	Bacteroides	Lachnoclostridium	12-Dehydrocholate
Bacteroides_eggerthii_DSM_20697	Clostridium_citroniae_WAL_17108	Bacteroidetes	Firmicutes	Bacteroidia	Clostridia	Bacteroides	Lachnoclostridium	12-Dehydrocholate
Bacteroides_eggerthii_DSM_20697	Clostridium_hylemonae_DSM_15053	Bacteroidetes	Firmicutes	Bacteroidia	Clostridia	Bacteroides	Lachnoclostridium	12-Dehydrocholate
Bacteroides_eggerthii_DSM_20697	Clostridium_leptum_DSM_753	Bacteroidetes	Firmicutes	Bacteroidia	Clostridia	Bacteroides	Ruminiclostridium	12-Dehydrocholate
Bacteroides_eggerthii_DSM_20697	Clostridium_ramosum_VPI_0427_DSM_1402	Bacteroidetes	Firmicutes	Bacteroidia	Erysipelotrichia	Bacteroides	Erysipelatoclostridium	12-Dehydrocholate
Bacteroides_eggerthii_DSM_20697	Clostridium_scindens_ATCC_35704	Bacteroidetes	Firmicutes	Bacteroidia	Clostridia	Bacteroides	Lachnoclostridium	12-Dehydrocholate
Bacteroides_eggerthii_DSM_20697	Collinsella_stercoris_DSM_13279	Bacteroidetes	Actinobacteria	Bacteroidia	Coriobacteriia	Bacteroides	Collinsella	12-Dehydrocholate
Bacteroides_eggerthii_DSM_20697	Dietzia_cinnamea_P4	Bacteroidetes	Actinobacteria	Bacteroidia	Actinobacteria	Bacteroides	Dietzia	12-Dehydrocholate
Bacteroides_eggerthii_DSM_20697	Dorea_formicigenerans_ATCC_27755	Bacteroidetes	Firmicutes	Bacteroidia	Clostridia	Bacteroides	Dorea	12-Dehydrocholate
Bacteroides_eggerthii_DSM_20697	Eggerthella_lenta_DSM_2243	Bacteroidetes	Actinobacteria	Bacteroidia	Coriobacteriia	Bacteroides	Eggerthella	12-Dehydrocholate
Bacteroides_eggerthii_DSM_20697	Eggerthella_sp_1_3_56FAA	Bacteroidetes	Actinobacteria	Bacteroidia	Coriobacteriia	Bacteroides	Eggerthella	12-Dehydrocholate
Bacteroides_eggerthii_DSM_20697	Faecalibacterium_cf_prausnitzii_KLE1255	Bacteroidetes	Firmicutes	Bacteroidia	Clostridia	Bacteroides	Faecalibacterium	12-Dehydrocholate
Bacteroides_eggerthii_DSM_20697	Faecalibacterium_prausnitzii_L2_6	Bacteroidetes	Firmicutes	Bacteroidia	Clostridia	Bacteroides	Faecalibacterium	12-Dehydrocholate
Bacteroides_eggerthii_DSM_20697	Flavonifractor_plautii_ATCC_29863	Bacteroidetes	Firmicutes	Bacteroidia	Clostridia	Bacteroides	Flavonifractor	12-Dehydrocholate
Bacteroides_eggerthii_DSM_20697	Holdemania_filiformis_VPI_J1_31B_1_DSM_12042	Bacteroidetes	Firmicutes	Bacteroidia	Erysipelotrichia	Bacteroides	Holdemania	12-Dehydrocholate
Bacteroides_eggerthii_DSM_20697	Lysinibacillus_fusiformis_ZB2	Bacteroidetes	Firmicutes	Bacteroidia	Bacilli	Bacteroides	Lysinibacillus	12-Dehydrocholate
Bacteroides_eggerthii_DSM_20697	Mycobacterium_avium_subsp_avium_ATCC_25291	Bacteroidetes	Actinobacteria	Bacteroidia	Actinobacteria	Bacteroides	Mycobacterium	12-Dehydrocholate
Bacteroides_eggerthii_DSM_20697	Rhodococcus_equi_ATCC_33707	Bacteroidetes	Actinobacteria	Bacteroidia	Actinobacteria	Bacteroides	Rhodococcus	12-Dehydrocholate
Bacteroides_finegoldii_DSM_17565	Clostridiales_sp_1_7_47FAA	Bacteroidetes	Firmicutes	Bacteroidia	Clostridia	Bacteroides	unclassified Clostridiales	12-Dehydrocholate
Bacteroides_finegoldii_DSM_17565	Clostridium_asparagiforme_DSM_15981	Bacteroidetes	Firmicutes	Bacteroidia	Clostridia	Bacteroides	Lachnoclostridium	12-Dehydrocholate
Bacteroides_finegoldii_DSM_17565	Clostridium_citroniae_WAL_17108	Bacteroidetes	Firmicutes	Bacteroidia	Clostridia	Bacteroides	Lachnoclostridium	12-Dehydrocholate
Bacteroides_finegoldii_DSM_17565	Clostridium_hylemonae_DSM_15053	Bacteroidetes	Firmicutes	Bacteroidia	Clostridia	Bacteroides	Lachnoclostridium	12-Dehydrocholate
Bacteroides_finegoldii_DSM_17565	Clostridium_leptum_DSM_753	Bacteroidetes	Firmicutes	Bacteroidia	Clostridia	Bacteroides	Ruminiclostridium	12-Dehydrocholate
Bacteroides_finegoldii_DSM_17565	Clostridium_ramosum_VPI_0427_DSM_1402	Bacteroidetes	Firmicutes	Bacteroidia	Erysipelotrichia	Bacteroides	Erysipelatoclostridium	12-Dehydrocholate
Bacteroides_finegoldii_DSM_17565	Clostridium_scindens_ATCC_35704	Bacteroidetes	Firmicutes	Bacteroidia	Clostridia	Bacteroides	Lachnoclostridium	12-Dehydrocholate
Bacteroides_finegoldii_DSM_17565	Collinsella_stercoris_DSM_13279	Bacteroidetes	Actinobacteria	Bacteroidia	Coriobacteriia	Bacteroides	Collinsella	12-Dehydrocholate
Bacteroides_finegoldii_DSM_17565	Dietzia_cinnamea_P4	Bacteroidetes	Actinobacteria	Bacteroidia	Actinobacteria	Bacteroides	Dietzia	12-Dehydrocholate
Bacteroides_finegoldii_DSM_17565	Dorea_formicigenerans_ATCC_27755	Bacteroidetes	Firmicutes	Bacteroidia	Clostridia	Bacteroides	Dorea	12-Dehydrocholate
Bacteroides_finegoldii_DSM_17565	Eggerthella_lenta_DSM_2243	Bacteroidetes	Actinobacteria	Bacteroidia	Coriobacteriia	Bacteroides	Eggerthella	12-Dehydrocholate
Bacteroides_finegoldii_DSM_17565	Eggerthella_sp_1_3_56FAA	Bacteroidetes	Actinobacteria	Bacteroidia	Coriobacteriia	Bacteroides	Eggerthella	12-Dehydrocholate
Bacteroides_finegoldii_DSM_17565	Faecalibacterium_cf_prausnitzii_KLE1255	Bacteroidetes	Firmicutes	Bacteroidia	Clostridia	Bacteroides	Faecalibacterium	12-Dehydrocholate
Bacteroides_finegoldii_DSM_17565	Faecalibacterium_prausnitzii_L2_6	Bacteroidetes	Firmicutes	Bacteroidia	Clostridia	Bacteroides	Faecalibacterium	12-Dehydrocholate
Bacteroides_finegoldii_DSM_17565	Flavonifractor_plautii_ATCC_29863	Bacteroidetes	Firmicutes	Bacteroidia	Clostridia	Bacteroides	Flavonifractor	12-Dehydrocholate
Bacteroides_finegoldii_DSM_17565	Holdemania_filiformis_VPI_J1_31B_1_DSM_12042	Bacteroidetes	Firmicutes	Bacteroidia	Erysipelotrichia	Bacteroides	Holdemania	12-Dehydrocholate
Bacteroides_finegoldii_DSM_17565	Lysinibacillus_fusiformis_ZB2	Bacteroidetes	Firmicutes	Bacteroidia	Bacilli	Bacteroides	Lysinibacillus	12-Dehydrocholate
Bacteroides_finegoldii_DSM_17565	Mycobacterium_avium_subsp_avium_ATCC_25291	Bacteroidetes	Actinobacteria	Bacteroidia	Actinobacteria	Bacteroides	Mycobacterium	12-Dehydrocholate
Bacteroides_finegoldii_DSM_17565	Rhodococcus_equi_ATCC_33707	Bacteroidetes	Actinobacteria	Bacteroidia	Actinobacteria	Bacteroides	Rhodococcus	12-Dehydrocholate
Bacteroides_fragilis_NCTC_9343	Clostridiales_sp_1_7_47FAA	Bacteroidetes	Firmicutes	Bacteroidia	Clostridia	Bacteroides	unclassified Clostridiales	12-Dehydrocholate
Bacteroides_fragilis_NCTC_9343	Clostridium_asparagiforme_DSM_15981	Bacteroidetes	Firmicutes	Bacteroidia	Clostridia	Bacteroides	Lachnoclostridium	12-Dehydrocholate
Bacteroides_fragilis_NCTC_9343	Clostridium_citroniae_WAL_17108	Bacteroidetes	Firmicutes	Bacteroidia	Clostridia	Bacteroides	Lachnoclostridium	12-Dehydrocholate
Bacteroides_fragilis_NCTC_9343	Clostridium_hylemonae_DSM_15053	Bacteroidetes	Firmicutes	Bacteroidia	Clostridia	Bacteroides	Lachnoclostridium	12-Dehydrocholate
Bacteroides_fragilis_NCTC_9343	Clostridium_leptum_DSM_753	Bacteroidetes	Firmicutes	Bacteroidia	Clostridia	Bacteroides	Ruminiclostridium	12-Dehydrocholate
Bacteroides_fragilis_NCTC_9343	Clostridium_ramosum_VPI_0427_DSM_1402	Bacteroidetes	Firmicutes	Bacteroidia	Erysipelotrichia	Bacteroides	Erysipelatoclostridium	12-Dehydrocholate
Bacteroides_fragilis_NCTC_9343	Clostridium_scindens_ATCC_35704	Bacteroidetes	Firmicutes	Bacteroidia	Clostridia	Bacteroides	Lachnoclostridium	12-Dehydrocholate
Bacteroides_fragilis_NCTC_9343	Collinsella_stercoris_DSM_13279	Bacteroidetes	Actinobacteria	Bacteroidia	Coriobacteriia	Bacteroides	Collinsella	12-Dehydrocholate
Bacteroides_fragilis_NCTC_9343	Dietzia_cinnamea_P4	Bacteroidetes	Actinobacteria	Bacteroidia	Actinobacteria	Bacteroides	Dietzia	12-Dehydrocholate
Bacteroides_fragilis_NCTC_9343	Dorea_formicigenerans_ATCC_27755	Bacteroidetes	Firmicutes	Bacteroidia	Clostridia	Bacteroides	Dorea	12-Dehydrocholate
Bacteroides_fragilis_NCTC_9343	Eggerthella_lenta_DSM_2243	Bacteroidetes	Actinobacteria	Bacteroidia	Coriobacteriia	Bacteroides	Eggerthella	12-Dehydrocholate
Bacteroides_fragilis_NCTC_9343	Eggerthella_sp_1_3_56FAA	Bacteroidetes	Actinobacteria	Bacteroidia	Coriobacteriia	Bacteroides	Eggerthella	12-Dehydrocholate
Bacteroides_fragilis_NCTC_9343	Faecalibacterium_cf_prausnitzii_KLE1255	Bacteroidetes	Firmicutes	Bacteroidia	Clostridia	Bacteroides	Faecalibacterium	12-Dehydrocholate
Bacteroides_fragilis_NCTC_9343	Faecalibacterium_prausnitzii_L2_6	Bacteroidetes	Firmicutes	Bacteroidia	Clostridia	Bacteroides	Faecalibacterium	12-Dehydrocholate
Bacteroides_fragilis_NCTC_9343	Flavonifractor_plautii_ATCC_29863	Bacteroidetes	Firmicutes	Bacteroidia	Clostridia	Bacteroides	Flavonifractor	12-Dehydrocholate
Bacteroides_fragilis_NCTC_9343	Holdemania_filiformis_VPI_J1_31B_1_DSM_12042	Bacteroidetes	Firmicutes	Bacteroidia	Erysipelotrichia	Bacteroides	Holdemania	12-Dehydrocholate
Bacteroides_fragilis_NCTC_9343	Lysinibacillus_fusiformis_ZB2	Bacteroidetes	Firmicutes	Bacteroidia	Bacilli	Bacteroides	Lysinibacillus	12-Dehydrocholate
Bacteroides_fragilis_NCTC_9343	Mycobacterium_avium_subsp_avium_ATCC_25291	Bacteroidetes	Actinobacteria	Bacteroidia	Actinobacteria	Bacteroides	Mycobacterium	12-Dehydrocholate
Bacteroides_fragilis_NCTC_9343	Rhodococcus_equi_ATCC_33707	Bacteroidetes	Actinobacteria	Bacteroidia	Actinobacteria	Bacteroides	Rhodococcus	12-Dehydrocholate
Bacteroides_intestinalis_341_DSM_17393	Clostridiales_sp_1_7_47FAA	Bacteroidetes	Firmicutes	Bacteroidia	Clostridia	Bacteroides	unclassified Clostridiales	12-Dehydrocholate
Bacteroides_intestinalis_341_DSM_17393	Clostridium_asparagiforme_DSM_15981	Bacteroidetes	Firmicutes	Bacteroidia	Clostridia	Bacteroides	Lachnoclostridium	12-Dehydrocholate
Bacteroides_intestinalis_341_DSM_17393	Clostridium_citroniae_WAL_17108	Bacteroidetes	Firmicutes	Bacteroidia	Clostridia	Bacteroides	Lachnoclostridium	12-Dehydrocholate
Bacteroides_intestinalis_341_DSM_17393	Clostridium_hylemonae_DSM_15053	Bacteroidetes	Firmicutes	Bacteroidia	Clostridia	Bacteroides	Lachnoclostridium	12-Dehydrocholate
Bacteroides_intestinalis_341_DSM_17393	Clostridium_leptum_DSM_753	Bacteroidetes	Firmicutes	Bacteroidia	Clostridia	Bacteroides	Ruminiclostridium	12-Dehydrocholate
Bacteroides_intestinalis_341_DSM_17393	Clostridium_ramosum_VPI_0427_DSM_1402	Bacteroidetes	Firmicutes	Bacteroidia	Erysipelotrichia	Bacteroides	Erysipelatoclostridium	12-Dehydrocholate
Bacteroides_intestinalis_341_DSM_17393	Clostridium_scindens_ATCC_35704	Bacteroidetes	Firmicutes	Bacteroidia	Clostridia	Bacteroides	Lachnoclostridium	12-Dehydrocholate
Bacteroides_intestinalis_341_DSM_17393	Collinsella_stercoris_DSM_13279	Bacteroidetes	Actinobacteria	Bacteroidia	Coriobacteriia	Bacteroides	Collinsella	12-Dehydrocholate
Bacteroides_intestinalis_341_DSM_17393	Dietzia_cinnamea_P4	Bacteroidetes	Actinobacteria	Bacteroidia	Actinobacteria	Bacteroides	Dietzia	12-Dehydrocholate
Bacteroides_intestinalis_341_DSM_17393	Dorea_formicigenerans_ATCC_27755	Bacteroidetes	Firmicutes	Bacteroidia	Clostridia	Bacteroides	Dorea	12-Dehydrocholate
Bacteroides_intestinalis_341_DSM_17393	Eggerthella_lenta_DSM_2243	Bacteroidetes	Actinobacteria	Bacteroidia	Coriobacteriia	Bacteroides	Eggerthella	12-Dehydrocholate
Bacteroides_intestinalis_341_DSM_17393	Eggerthella_sp_1_3_56FAA	Bacteroidetes	Actinobacteria	Bacteroidia	Coriobacteriia	Bacteroides	Eggerthella	12-Dehydrocholate
Bacteroides_intestinalis_341_DSM_17393	Faecalibacterium_cf_prausnitzii_KLE1255	Bacteroidetes	Firmicutes	Bacteroidia	Clostridia	Bacteroides	Faecalibacterium	12-Dehydrocholate
Bacteroides_intestinalis_341_DSM_17393	Faecalibacterium_prausnitzii_L2_6	Bacteroidetes	Firmicutes	Bacteroidia	Clostridia	Bacteroides	Faecalibacterium	12-Dehydrocholate
Bacteroides_intestinalis_341_DSM_17393	Flavonifractor_plautii_ATCC_29863	Bacteroidetes	Firmicutes	Bacteroidia	Clostridia	Bacteroides	Flavonifractor	12-Dehydrocholate
Bacteroides_intestinalis_341_DSM_17393	Holdemania_filiformis_VPI_J1_31B_1_DSM_12042	Bacteroidetes	Firmicutes	Bacteroidia	Erysipelotrichia	Bacteroides	Holdemania	12-Dehydrocholate
Bacteroides_intestinalis_341_DSM_17393	Lysinibacillus_fusiformis_ZB2	Bacteroidetes	Firmicutes	Bacteroidia	Bacilli	Bacteroides	Lysinibacillus	12-Dehydrocholate
Bacteroides_intestinalis_341_DSM_17393	Mycobacterium_avium_subsp_avium_ATCC_25291	Bacteroidetes	Actinobacteria	Bacteroidia	Actinobacteria	Bacteroides	Mycobacterium	12-Dehydrocholate
Bacteroides_intestinalis_341_DSM_17393	Rhodococcus_equi_ATCC_33707	Bacteroidetes	Actinobacteria	Bacteroidia	Actinobacteria	Bacteroides	Rhodococcus	12-Dehydrocholate
Bacteroides_massiliensis_B846dnLKV334	Clostridiales_sp_1_7_47FAA	Bacteroidetes	Firmicutes	Bacteroidia	Clostridia	Bacteroides	unclassified Clostridiales	12-Dehydrocholate
Bacteroides_massiliensis_B846dnLKV334	Clostridium_asparagiforme_DSM_15981	Bacteroidetes	Firmicutes	Bacteroidia	Clostridia	Bacteroides	Lachnoclostridium	12-Dehydrocholate
Bacteroides_massiliensis_B846dnLKV334	Clostridium_citroniae_WAL_17108	Bacteroidetes	Firmicutes	Bacteroidia	Clostridia	Bacteroides	Lachnoclostridium	12-Dehydrocholate
Bacteroides_massiliensis_B846dnLKV334	Clostridium_hylemonae_DSM_15053	Bacteroidetes	Firmicutes	Bacteroidia	Clostridia	Bacteroides	Lachnoclostridium	12-Dehydrocholate
Bacteroides_massiliensis_B846dnLKV334	Clostridium_leptum_DSM_753	Bacteroidetes	Firmicutes	Bacteroidia	Clostridia	Bacteroides	Ruminiclostridium	12-Dehydrocholate
Bacteroides_massiliensis_B846dnLKV334	Clostridium_ramosum_VPI_0427_DSM_1402	Bacteroidetes	Firmicutes	Bacteroidia	Erysipelotrichia	Bacteroides	Erysipelatoclostridium	12-Dehydrocholate
Bacteroides_massiliensis_B846dnLKV334	Clostridium_scindens_ATCC_35704	Bacteroidetes	Firmicutes	Bacteroidia	Clostridia	Bacteroides	Lachnoclostridium	12-Dehydrocholate
Bacteroides_massiliensis_B846dnLKV334	Collinsella_stercoris_DSM_13279	Bacteroidetes	Actinobacteria	Bacteroidia	Coriobacteriia	Bacteroides	Collinsella	12-Dehydrocholate
Bacteroides_massiliensis_B846dnLKV334	Dietzia_cinnamea_P4	Bacteroidetes	Actinobacteria	Bacteroidia	Actinobacteria	Bacteroides	Dietzia	12-Dehydrocholate
Bacteroides_massiliensis_B846dnLKV334	Dorea_formicigenerans_ATCC_27755	Bacteroidetes	Firmicutes	Bacteroidia	Clostridia	Bacteroides	Dorea	12-Dehydrocholate
Bacteroides_massiliensis_B846dnLKV334	Eggerthella_lenta_DSM_2243	Bacteroidetes	Actinobacteria	Bacteroidia	Coriobacteriia	Bacteroides	Eggerthella	12-Dehydrocholate
Bacteroides_massiliensis_B846dnLKV334	Eggerthella_sp_1_3_56FAA	Bacteroidetes	Actinobacteria	Bacteroidia	Coriobacteriia	Bacteroides	Eggerthella	12-Dehydrocholate
Bacteroides_massiliensis_B846dnLKV334	Faecalibacterium_cf_prausnitzii_KLE1255	Bacteroidetes	Firmicutes	Bacteroidia	Clostridia	Bacteroides	Faecalibacterium	12-Dehydrocholate
Bacteroides_massiliensis_B846dnLKV334	Faecalibacterium_prausnitzii_L2_6	Bacteroidetes	Firmicutes	Bacteroidia	Clostridia	Bacteroides	Faecalibacterium	12-Dehydrocholate
Bacteroides_massiliensis_B846dnLKV334	Flavonifractor_plautii_ATCC_29863	Bacteroidetes	Firmicutes	Bacteroidia	Clostridia	Bacteroides	Flavonifractor	12-Dehydrocholate
Bacteroides_massiliensis_B846dnLKV334	Holdemania_filiformis_VPI_J1_31B_1_DSM_12042	Bacteroidetes	Firmicutes	Bacteroidia	Erysipelotrichia	Bacteroides	Holdemania	12-Dehydrocholate
Bacteroides_massiliensis_B846dnLKV334	Lysinibacillus_fusiformis_ZB2	Bacteroidetes	Firmicutes	Bacteroidia	Bacilli	Bacteroides	Lysinibacillus	12-Dehydrocholate
Bacteroides_massiliensis_B846dnLKV334	Mycobacterium_avium_subsp_avium_ATCC_25291	Bacteroidetes	Actinobacteria	Bacteroidia	Actinobacteria	Bacteroides	Mycobacterium	12-Dehydrocholate
Bacteroides_massiliensis_B846dnLKV334	Rhodococcus_equi_ATCC_33707	Bacteroidetes	Actinobacteria	Bacteroidia	Actinobacteria	Bacteroides	Rhodococcus	12-Dehydrocholate
Bacteroides_nordii_CL02T12C05	Clostridiales_sp_1_7_47FAA	Bacteroidetes	Firmicutes	Bacteroidia	Clostridia	Bacteroides	unclassified Clostridiales	12-Dehydrocholate
Bacteroides_nordii_CL02T12C05	Clostridium_asparagiforme_DSM_15981	Bacteroidetes	Firmicutes	Bacteroidia	Clostridia	Bacteroides	Lachnoclostridium	12-Dehydrocholate
Bacteroides_nordii_CL02T12C05	Clostridium_citroniae_WAL_17108	Bacteroidetes	Firmicutes	Bacteroidia	Clostridia	Bacteroides	Lachnoclostridium	12-Dehydrocholate
Bacteroides_nordii_CL02T12C05	Clostridium_hylemonae_DSM_15053	Bacteroidetes	Firmicutes	Bacteroidia	Clostridia	Bacteroides	Lachnoclostridium	12-Dehydrocholate
Bacteroides_nordii_CL02T12C05	Clostridium_leptum_DSM_753	Bacteroidetes	Firmicutes	Bacteroidia	Clostridia	Bacteroides	Ruminiclostridium	12-Dehydrocholate
Bacteroides_nordii_CL02T12C05	Clostridium_ramosum_VPI_0427_DSM_1402	Bacteroidetes	Firmicutes	Bacteroidia	Erysipelotrichia	Bacteroides	Erysipelatoclostridium	12-Dehydrocholate
Bacteroides_nordii_CL02T12C05	Clostridium_scindens_ATCC_35704	Bacteroidetes	Firmicutes	Bacteroidia	Clostridia	Bacteroides	Lachnoclostridium	12-Dehydrocholate
Bacteroides_nordii_CL02T12C05	Collinsella_stercoris_DSM_13279	Bacteroidetes	Actinobacteria	Bacteroidia	Coriobacteriia	Bacteroides	Collinsella	12-Dehydrocholate
Bacteroides_nordii_CL02T12C05	Dietzia_cinnamea_P4	Bacteroidetes	Actinobacteria	Bacteroidia	Actinobacteria	Bacteroides	Dietzia	12-Dehydrocholate
Bacteroides_nordii_CL02T12C05	Dorea_formicigenerans_ATCC_27755	Bacteroidetes	Firmicutes	Bacteroidia	Clostridia	Bacteroides	Dorea	12-Dehydrocholate
Bacteroides_nordii_CL02T12C05	Eggerthella_lenta_DSM_2243	Bacteroidetes	Actinobacteria	Bacteroidia	Coriobacteriia	Bacteroides	Eggerthella	12-Dehydrocholate
Bacteroides_nordii_CL02T12C05	Eggerthella_sp_1_3_56FAA	Bacteroidetes	Actinobacteria	Bacteroidia	Coriobacteriia	Bacteroides	Eggerthella	12-Dehydrocholate
Bacteroides_nordii_CL02T12C05	Faecalibacterium_cf_prausnitzii_KLE1255	Bacteroidetes	Firmicutes	Bacteroidia	Clostridia	Bacteroides	Faecalibacterium	12-Dehydrocholate
Bacteroides_nordii_CL02T12C05	Faecalibacterium_prausnitzii_L2_6	Bacteroidetes	Firmicutes	Bacteroidia	Clostridia	Bacteroides	Faecalibacterium	12-Dehydrocholate
Bacteroides_nordii_CL02T12C05	Flavonifractor_plautii_ATCC_29863	Bacteroidetes	Firmicutes	Bacteroidia	Clostridia	Bacteroides	Flavonifractor	12-Dehydrocholate
Bacteroides_nordii_CL02T12C05	Holdemania_filiformis_VPI_J1_31B_1_DSM_12042	Bacteroidetes	Firmicutes	Bacteroidia	Erysipelotrichia	Bacteroides	Holdemania	12-Dehydrocholate
Bacteroides_nordii_CL02T12C05	Lysinibacillus_fusiformis_ZB2	Bacteroidetes	Firmicutes	Bacteroidia	Bacilli	Bacteroides	Lysinibacillus	12-Dehydrocholate
Bacteroides_nordii_CL02T12C05	Mycobacterium_avium_subsp_avium_ATCC_25291	Bacteroidetes	Actinobacteria	Bacteroidia	Actinobacteria	Bacteroides	Mycobacterium	12-Dehydrocholate
Bacteroides_nordii_CL02T12C05	Rhodococcus_equi_ATCC_33707	Bacteroidetes	Actinobacteria	Bacteroidia	Actinobacteria	Bacteroides	Rhodococcus	12-Dehydrocholate
Bacteroides_ovatus_ATCC_8483	Clostridiales_sp_1_7_47FAA	Bacteroidetes	Firmicutes	Bacteroidia	Clostridia	Bacteroides	unclassified Clostridiales	12-Dehydrocholate
Bacteroides_ovatus_ATCC_8483	Clostridium_asparagiforme_DSM_15981	Bacteroidetes	Firmicutes	Bacteroidia	Clostridia	Bacteroides	Lachnoclostridium	12-Dehydrocholate
Bacteroides_ovatus_ATCC_8483	Clostridium_citroniae_WAL_17108	Bacteroidetes	Firmicutes	Bacteroidia	Clostridia	Bacteroides	Lachnoclostridium	12-Dehydrocholate
Bacteroides_ovatus_ATCC_8483	Clostridium_hylemonae_DSM_15053	Bacteroidetes	Firmicutes	Bacteroidia	Clostridia	Bacteroides	Lachnoclostridium	12-Dehydrocholate
Bacteroides_ovatus_ATCC_8483	Clostridium_leptum_DSM_753	Bacteroidetes	Firmicutes	Bacteroidia	Clostridia	Bacteroides	Ruminiclostridium	12-Dehydrocholate
Bacteroides_ovatus_ATCC_8483	Clostridium_ramosum_VPI_0427_DSM_1402	Bacteroidetes	Firmicutes	Bacteroidia	Erysipelotrichia	Bacteroides	Erysipelatoclostridium	12-Dehydrocholate
Bacteroides_ovatus_ATCC_8483	Clostridium_scindens_ATCC_35704	Bacteroidetes	Firmicutes	Bacteroidia	Clostridia	Bacteroides	Lachnoclostridium	12-Dehydrocholate
Bacteroides_ovatus_ATCC_8483	Collinsella_stercoris_DSM_13279	Bacteroidetes	Actinobacteria	Bacteroidia	Coriobacteriia	Bacteroides	Collinsella	12-Dehydrocholate
Bacteroides_ovatus_ATCC_8483	Dietzia_cinnamea_P4	Bacteroidetes	Actinobacteria	Bacteroidia	Actinobacteria	Bacteroides	Dietzia	12-Dehydrocholate
Bacteroides_ovatus_ATCC_8483	Dorea_formicigenerans_ATCC_27755	Bacteroidetes	Firmicutes	Bacteroidia	Clostridia	Bacteroides	Dorea	12-Dehydrocholate
Bacteroides_ovatus_ATCC_8483	Eggerthella_lenta_DSM_2243	Bacteroidetes	Actinobacteria	Bacteroidia	Coriobacteriia	Bacteroides	Eggerthella	12-Dehydrocholate
Bacteroides_ovatus_ATCC_8483	Eggerthella_sp_1_3_56FAA	Bacteroidetes	Actinobacteria	Bacteroidia	Coriobacteriia	Bacteroides	Eggerthella	12-Dehydrocholate
Bacteroides_ovatus_ATCC_8483	Faecalibacterium_cf_prausnitzii_KLE1255	Bacteroidetes	Firmicutes	Bacteroidia	Clostridia	Bacteroides	Faecalibacterium	12-Dehydrocholate
Bacteroides_ovatus_ATCC_8483	Faecalibacterium_prausnitzii_L2_6	Bacteroidetes	Firmicutes	Bacteroidia	Clostridia	Bacteroides	Faecalibacterium	12-Dehydrocholate
Bacteroides_ovatus_ATCC_8483	Flavonifractor_plautii_ATCC_29863	Bacteroidetes	Firmicutes	Bacteroidia	Clostridia	Bacteroides	Flavonifractor	12-Dehydrocholate
Bacteroides_ovatus_ATCC_8483	Holdemania_filiformis_VPI_J1_31B_1_DSM_12042	Bacteroidetes	Firmicutes	Bacteroidia	Erysipelotrichia	Bacteroides	Holdemania	12-Dehydrocholate
Bacteroides_ovatus_ATCC_8483	Lysinibacillus_fusiformis_ZB2	Bacteroidetes	Firmicutes	Bacteroidia	Bacilli	Bacteroides	Lysinibacillus	12-Dehydrocholate
Bacteroides_ovatus_ATCC_8483	Mycobacterium_avium_subsp_avium_ATCC_25291	Bacteroidetes	Actinobacteria	Bacteroidia	Actinobacteria	Bacteroides	Mycobacterium	12-Dehydrocholate
Bacteroides_ovatus_ATCC_8483	Rhodococcus_equi_ATCC_33707	Bacteroidetes	Actinobacteria	Bacteroidia	Actinobacteria	Bacteroides	Rhodococcus	12-Dehydrocholate
Bacteroides_ovatus_SD_CC_2a	Clostridiales_sp_1_7_47FAA	Bacteroidetes	Firmicutes	Bacteroidia	Clostridia	Bacteroides	unclassified Clostridiales	12-Dehydrocholate
Bacteroides_ovatus_SD_CC_2a	Clostridium_asparagiforme_DSM_15981	Bacteroidetes	Firmicutes	Bacteroidia	Clostridia	Bacteroides	Lachnoclostridium	12-Dehydrocholate
Bacteroides_ovatus_SD_CC_2a	Clostridium_citroniae_WAL_17108	Bacteroidetes	Firmicutes	Bacteroidia	Clostridia	Bacteroides	Lachnoclostridium	12-Dehydrocholate
Bacteroides_ovatus_SD_CC_2a	Clostridium_hylemonae_DSM_15053	Bacteroidetes	Firmicutes	Bacteroidia	Clostridia	Bacteroides	Lachnoclostridium	12-Dehydrocholate
Bacteroides_ovatus_SD_CC_2a	Clostridium_leptum_DSM_753	Bacteroidetes	Firmicutes	Bacteroidia	Clostridia	Bacteroides	Ruminiclostridium	12-Dehydrocholate
Bacteroides_ovatus_SD_CC_2a	Clostridium_ramosum_VPI_0427_DSM_1402	Bacteroidetes	Firmicutes	Bacteroidia	Erysipelotrichia	Bacteroides	Erysipelatoclostridium	12-Dehydrocholate
Bacteroides_ovatus_SD_CC_2a	Clostridium_scindens_ATCC_35704	Bacteroidetes	Firmicutes	Bacteroidia	Clostridia	Bacteroides	Lachnoclostridium	12-Dehydrocholate
Bacteroides_ovatus_SD_CC_2a	Collinsella_stercoris_DSM_13279	Bacteroidetes	Actinobacteria	Bacteroidia	Coriobacteriia	Bacteroides	Collinsella	12-Dehydrocholate
Bacteroides_ovatus_SD_CC_2a	Dietzia_cinnamea_P4	Bacteroidetes	Actinobacteria	Bacteroidia	Actinobacteria	Bacteroides	Dietzia	12-Dehydrocholate
Bacteroides_ovatus_SD_CC_2a	Dorea_formicigenerans_ATCC_27755	Bacteroidetes	Firmicutes	Bacteroidia	Clostridia	Bacteroides	Dorea	12-Dehydrocholate
Bacteroides_ovatus_SD_CC_2a	Eggerthella_lenta_DSM_2243	Bacteroidetes	Actinobacteria	Bacteroidia	Coriobacteriia	Bacteroides	Eggerthella	12-Dehydrocholate
Bacteroides_ovatus_SD_CC_2a	Eggerthella_sp_1_3_56FAA	Bacteroidetes	Actinobacteria	Bacteroidia	Coriobacteriia	Bacteroides	Eggerthella	12-Dehydrocholate
Bacteroides_ovatus_SD_CC_2a	Faecalibacterium_cf_prausnitzii_KLE1255	Bacteroidetes	Firmicutes	Bacteroidia	Clostridia	Bacteroides	Faecalibacterium	12-Dehydrocholate
Bacteroides_ovatus_SD_CC_2a	Faecalibacterium_prausnitzii_L2_6	Bacteroidetes	Firmicutes	Bacteroidia	Clostridia	Bacteroides	Faecalibacterium	12-Dehydrocholate
Bacteroides_ovatus_SD_CC_2a	Flavonifractor_plautii_ATCC_29863	Bacteroidetes	Firmicutes	Bacteroidia	Clostridia	Bacteroides	Flavonifractor	12-Dehydrocholate
Bacteroides_ovatus_SD_CC_2a	Holdemania_filiformis_VPI_J1_31B_1_DSM_12042	Bacteroidetes	Firmicutes	Bacteroidia	Erysipelotrichia	Bacteroides	Holdemania	12-Dehydrocholate
Bacteroides_ovatus_SD_CC_2a	Lysinibacillus_fusiformis_ZB2	Bacteroidetes	Firmicutes	Bacteroidia	Bacilli	Bacteroides	Lysinibacillus	12-Dehydrocholate
Bacteroides_ovatus_SD_CC_2a	Mycobacterium_avium_subsp_avium_ATCC_25291	Bacteroidetes	Actinobacteria	Bacteroidia	Actinobacteria	Bacteroides	Mycobacterium	12-Dehydrocholate
Bacteroides_ovatus_SD_CC_2a	Rhodococcus_equi_ATCC_33707	Bacteroidetes	Actinobacteria	Bacteroidia	Actinobacteria	Bacteroides	Rhodococcus	12-Dehydrocholate
Bacteroides_ovatus_SD_CMC_3f	Clostridiales_sp_1_7_47FAA	Bacteroidetes	Firmicutes	Bacteroidia	Clostridia	Bacteroides	unclassified Clostridiales	12-Dehydrocholate
Bacteroides_ovatus_SD_CMC_3f	Clostridium_asparagiforme_DSM_15981	Bacteroidetes	Firmicutes	Bacteroidia	Clostridia	Bacteroides	Lachnoclostridium	12-Dehydrocholate
Bacteroides_ovatus_SD_CMC_3f	Clostridium_citroniae_WAL_17108	Bacteroidetes	Firmicutes	Bacteroidia	Clostridia	Bacteroides	Lachnoclostridium	12-Dehydrocholate
Bacteroides_ovatus_SD_CMC_3f	Clostridium_hylemonae_DSM_15053	Bacteroidetes	Firmicutes	Bacteroidia	Clostridia	Bacteroides	Lachnoclostridium	12-Dehydrocholate
Bacteroides_ovatus_SD_CMC_3f	Clostridium_leptum_DSM_753	Bacteroidetes	Firmicutes	Bacteroidia	Clostridia	Bacteroides	Ruminiclostridium	12-Dehydrocholate
Bacteroides_ovatus_SD_CMC_3f	Clostridium_ramosum_VPI_0427_DSM_1402	Bacteroidetes	Firmicutes	Bacteroidia	Erysipelotrichia	Bacteroides	Erysipelatoclostridium	12-Dehydrocholate
Bacteroides_ovatus_SD_CMC_3f	Clostridium_scindens_ATCC_35704	Bacteroidetes	Firmicutes	Bacteroidia	Clostridia	Bacteroides	Lachnoclostridium	12-Dehydrocholate
Bacteroides_ovatus_SD_CMC_3f	Collinsella_stercoris_DSM_13279	Bacteroidetes	Actinobacteria	Bacteroidia	Coriobacteriia	Bacteroides	Collinsella	12-Dehydrocholate
Bacteroides_ovatus_SD_CMC_3f	Dietzia_cinnamea_P4	Bacteroidetes	Actinobacteria	Bacteroidia	Actinobacteria	Bacteroides	Dietzia	12-Dehydrocholate
Bacteroides_ovatus_SD_CMC_3f	Dorea_formicigenerans_ATCC_27755	Bacteroidetes	Firmicutes	Bacteroidia	Clostridia	Bacteroides	Dorea	12-Dehydrocholate
Bacteroides_ovatus_SD_CMC_3f	Eggerthella_lenta_DSM_2243	Bacteroidetes	Actinobacteria	Bacteroidia	Coriobacteriia	Bacteroides	Eggerthella	12-Dehydrocholate
Bacteroides_ovatus_SD_CMC_3f	Eggerthella_sp_1_3_56FAA	Bacteroidetes	Actinobacteria	Bacteroidia	Coriobacteriia	Bacteroides	Eggerthella	12-Dehydrocholate
Bacteroides_ovatus_SD_CMC_3f	Faecalibacterium_cf_prausnitzii_KLE1255	Bacteroidetes	Firmicutes	Bacteroidia	Clostridia	Bacteroides	Faecalibacterium	12-Dehydrocholate
Bacteroides_ovatus_SD_CMC_3f	Faecalibacterium_prausnitzii_L2_6	Bacteroidetes	Firmicutes	Bacteroidia	Clostridia	Bacteroides	Faecalibacterium	12-Dehydrocholate
Bacteroides_ovatus_SD_CMC_3f	Flavonifractor_plautii_ATCC_29863	Bacteroidetes	Firmicutes	Bacteroidia	Clostridia	Bacteroides	Flavonifractor	12-Dehydrocholate
Bacteroides_ovatus_SD_CMC_3f	Holdemania_filiformis_VPI_J1_31B_1_DSM_12042	Bacteroidetes	Firmicutes	Bacteroidia	Erysipelotrichia	Bacteroides	Holdemania	12-Dehydrocholate
Bacteroides_ovatus_SD_CMC_3f	Lysinibacillus_fusiformis_ZB2	Bacteroidetes	Firmicutes	Bacteroidia	Bacilli	Bacteroides	Lysinibacillus	12-Dehydrocholate
Bacteroides_ovatus_SD_CMC_3f	Mycobacterium_avium_subsp_avium_ATCC_25291	Bacteroidetes	Actinobacteria	Bacteroidia	Actinobacteria	Bacteroides	Mycobacterium	12-Dehydrocholate
Bacteroides_ovatus_SD_CMC_3f	Rhodococcus_equi_ATCC_33707	Bacteroidetes	Actinobacteria	Bacteroidia	Actinobacteria	Bacteroides	Rhodococcus	12-Dehydrocholate
Bacteroides_plebeius_M12_DSM_17135	Clostridiales_sp_1_7_47FAA	Bacteroidetes	Firmicutes	Bacteroidia	Clostridia	Bacteroides	unclassified Clostridiales	12-Dehydrocholate
Bacteroides_plebeius_M12_DSM_17135	Clostridium_asparagiforme_DSM_15981	Bacteroidetes	Firmicutes	Bacteroidia	Clostridia	Bacteroides	Lachnoclostridium	12-Dehydrocholate
Bacteroides_plebeius_M12_DSM_17135	Clostridium_citroniae_WAL_17108	Bacteroidetes	Firmicutes	Bacteroidia	Clostridia	Bacteroides	Lachnoclostridium	12-Dehydrocholate
Bacteroides_plebeius_M12_DSM_17135	Clostridium_hylemonae_DSM_15053	Bacteroidetes	Firmicutes	Bacteroidia	Clostridia	Bacteroides	Lachnoclostridium	12-Dehydrocholate
Bacteroides_plebeius_M12_DSM_17135	Clostridium_leptum_DSM_753	Bacteroidetes	Firmicutes	Bacteroidia	Clostridia	Bacteroides	Ruminiclostridium	12-Dehydrocholate
Bacteroides_plebeius_M12_DSM_17135	Clostridium_ramosum_VPI_0427_DSM_1402	Bacteroidetes	Firmicutes	Bacteroidia	Erysipelotrichia	Bacteroides	Erysipelatoclostridium	12-Dehydrocholate
Bacteroides_plebeius_M12_DSM_17135	Clostridium_scindens_ATCC_35704	Bacteroidetes	Firmicutes	Bacteroidia	Clostridia	Bacteroides	Lachnoclostridium	12-Dehydrocholate
Bacteroides_plebeius_M12_DSM_17135	Collinsella_stercoris_DSM_13279	Bacteroidetes	Actinobacteria	Bacteroidia	Coriobacteriia	Bacteroides	Collinsella	12-Dehydrocholate
Bacteroides_plebeius_M12_DSM_17135	Dietzia_cinnamea_P4	Bacteroidetes	Actinobacteria	Bacteroidia	Actinobacteria	Bacteroides	Dietzia	12-Dehydrocholate
Bacteroides_plebeius_M12_DSM_17135	Dorea_formicigenerans_ATCC_27755	Bacteroidetes	Firmicutes	Bacteroidia	Clostridia	Bacteroides	Dorea	12-Dehydrocholate
Bacteroides_plebeius_M12_DSM_17135	Eggerthella_lenta_DSM_2243	Bacteroidetes	Actinobacteria	Bacteroidia	Coriobacteriia	Bacteroides	Eggerthella	12-Dehydrocholate
Bacteroides_plebeius_M12_DSM_17135	Eggerthella_sp_1_3_56FAA	Bacteroidetes	Actinobacteria	Bacteroidia	Coriobacteriia	Bacteroides	Eggerthella	12-Dehydrocholate
Bacteroides_plebeius_M12_DSM_17135	Faecalibacterium_cf_prausnitzii_KLE1255	Bacteroidetes	Firmicutes	Bacteroidia	Clostridia	Bacteroides	Faecalibacterium	12-Dehydrocholate
Bacteroides_plebeius_M12_DSM_17135	Faecalibacterium_prausnitzii_L2_6	Bacteroidetes	Firmicutes	Bacteroidia	Clostridia	Bacteroides	Faecalibacterium	12-Dehydrocholate
Bacteroides_plebeius_M12_DSM_17135	Flavonifractor_plautii_ATCC_29863	Bacteroidetes	Firmicutes	Bacteroidia	Clostridia	Bacteroides	Flavonifractor	12-Dehydrocholate
Bacteroides_plebeius_M12_DSM_17135	Holdemania_filiformis_VPI_J1_31B_1_DSM_12042	Bacteroidetes	Firmicutes	Bacteroidia	Erysipelotrichia	Bacteroides	Holdemania	12-Dehydrocholate
Bacteroides_plebeius_M12_DSM_17135	Lysinibacillus_fusiformis_ZB2	Bacteroidetes	Firmicutes	Bacteroidia	Bacilli	Bacteroides	Lysinibacillus	12-Dehydrocholate
Bacteroides_plebeius_M12_DSM_17135	Mycobacterium_avium_subsp_avium_ATCC_25291	Bacteroidetes	Actinobacteria	Bacteroidia	Actinobacteria	Bacteroides	Mycobacterium	12-Dehydrocholate
Bacteroides_plebeius_M12_DSM_17135	Rhodococcus_equi_ATCC_33707	Bacteroidetes	Actinobacteria	Bacteroidia	Actinobacteria	Bacteroides	Rhodococcus	12-Dehydrocholate
Bacteroides_salyersiae_WAL_10018	Clostridiales_sp_1_7_47FAA	Bacteroidetes	Firmicutes	Bacteroidia	Clostridia	Bacteroides	unclassified Clostridiales	12-Dehydrocholate
Bacteroides_salyersiae_WAL_10018	Clostridium_asparagiforme_DSM_15981	Bacteroidetes	Firmicutes	Bacteroidia	Clostridia	Bacteroides	Lachnoclostridium	12-Dehydrocholate
Bacteroides_salyersiae_WAL_10018	Clostridium_citroniae_WAL_17108	Bacteroidetes	Firmicutes	Bacteroidia	Clostridia	Bacteroides	Lachnoclostridium	12-Dehydrocholate
Bacteroides_salyersiae_WAL_10018	Clostridium_hylemonae_DSM_15053	Bacteroidetes	Firmicutes	Bacteroidia	Clostridia	Bacteroides	Lachnoclostridium	12-Dehydrocholate
Bacteroides_salyersiae_WAL_10018	Clostridium_leptum_DSM_753	Bacteroidetes	Firmicutes	Bacteroidia	Clostridia	Bacteroides	Ruminiclostridium	12-Dehydrocholate
Bacteroides_salyersiae_WAL_10018	Clostridium_ramosum_VPI_0427_DSM_1402	Bacteroidetes	Firmicutes	Bacteroidia	Erysipelotrichia	Bacteroides	Erysipelatoclostridium	12-Dehydrocholate
Bacteroides_salyersiae_WAL_10018	Clostridium_scindens_ATCC_35704	Bacteroidetes	Firmicutes	Bacteroidia	Clostridia	Bacteroides	Lachnoclostridium	12-Dehydrocholate
Bacteroides_salyersiae_WAL_10018	Collinsella_stercoris_DSM_13279	Bacteroidetes	Actinobacteria	Bacteroidia	Coriobacteriia	Bacteroides	Collinsella	12-Dehydrocholate
Bacteroides_salyersiae_WAL_10018	Dietzia_cinnamea_P4	Bacteroidetes	Actinobacteria	Bacteroidia	Actinobacteria	Bacteroides	Dietzia	12-Dehydrocholate
Bacteroides_salyersiae_WAL_10018	Dorea_formicigenerans_ATCC_27755	Bacteroidetes	Firmicutes	Bacteroidia	Clostridia	Bacteroides	Dorea	12-Dehydrocholate
Bacteroides_salyersiae_WAL_10018	Eggerthella_lenta_DSM_2243	Bacteroidetes	Actinobacteria	Bacteroidia	Coriobacteriia	Bacteroides	Eggerthella	12-Dehydrocholate
Bacteroides_salyersiae_WAL_10018	Eggerthella_sp_1_3_56FAA	Bacteroidetes	Actinobacteria	Bacteroidia	Coriobacteriia	Bacteroides	Eggerthella	12-Dehydrocholate
Bacteroides_salyersiae_WAL_10018	Faecalibacterium_cf_prausnitzii_KLE1255	Bacteroidetes	Firmicutes	Bacteroidia	Clostridia	Bacteroides	Faecalibacterium	12-Dehydrocholate
Bacteroides_salyersiae_WAL_10018	Faecalibacterium_prausnitzii_L2_6	Bacteroidetes	Firmicutes	Bacteroidia	Clostridia	Bacteroides	Faecalibacterium	12-Dehydrocholate
Bacteroides_salyersiae_WAL_10018	Flavonifractor_plautii_ATCC_29863	Bacteroidetes	Firmicutes	Bacteroidia	Clostridia	Bacteroides	Flavonifractor	12-Dehydrocholate
Bacteroides_salyersiae_WAL_10018	Holdemania_filiformis_VPI_J1_31B_1_DSM_12042	Bacteroidetes	Firmicutes	Bacteroidia	Erysipelotrichia	Bacteroides	Holdemania	12-Dehydrocholate
Bacteroides_salyersiae_WAL_10018	Lysinibacillus_fusiformis_ZB2	Bacteroidetes	Firmicutes	Bacteroidia	Bacilli	Bacteroides	Lysinibacillus	12-Dehydrocholate
Bacteroides_salyersiae_WAL_10018	Mycobacterium_avium_subsp_avium_ATCC_25291	Bacteroidetes	Actinobacteria	Bacteroidia	Actinobacteria	Bacteroides	Mycobacterium	12-Dehydrocholate
Bacteroides_salyersiae_WAL_10018	Rhodococcus_equi_ATCC_33707	Bacteroidetes	Actinobacteria	Bacteroidia	Actinobacteria	Bacteroides	Rhodococcus	12-Dehydrocholate
Bacteroides_sp_1_1_14	Clostridiales_sp_1_7_47FAA	Bacteroidetes	Firmicutes	Bacteroidia	Clostridia	Bacteroides	unclassified Clostridiales	12-Dehydrocholate
Bacteroides_sp_1_1_14	Clostridium_asparagiforme_DSM_15981	Bacteroidetes	Firmicutes	Bacteroidia	Clostridia	Bacteroides	Lachnoclostridium	12-Dehydrocholate
Bacteroides_sp_1_1_14	Clostridium_citroniae_WAL_17108	Bacteroidetes	Firmicutes	Bacteroidia	Clostridia	Bacteroides	Lachnoclostridium	12-Dehydrocholate
Bacteroides_sp_1_1_14	Clostridium_hylemonae_DSM_15053	Bacteroidetes	Firmicutes	Bacteroidia	Clostridia	Bacteroides	Lachnoclostridium	12-Dehydrocholate
Bacteroides_sp_1_1_14	Clostridium_leptum_DSM_753	Bacteroidetes	Firmicutes	Bacteroidia	Clostridia	Bacteroides	Ruminiclostridium	12-Dehydrocholate
Bacteroides_sp_1_1_14	Clostridium_ramosum_VPI_0427_DSM_1402	Bacteroidetes	Firmicutes	Bacteroidia	Erysipelotrichia	Bacteroides	Erysipelatoclostridium	12-Dehydrocholate
Bacteroides_sp_1_1_14	Clostridium_scindens_ATCC_35704	Bacteroidetes	Firmicutes	Bacteroidia	Clostridia	Bacteroides	Lachnoclostridium	12-Dehydrocholate
Bacteroides_sp_1_1_14	Collinsella_stercoris_DSM_13279	Bacteroidetes	Actinobacteria	Bacteroidia	Coriobacteriia	Bacteroides	Collinsella	12-Dehydrocholate
Bacteroides_sp_1_1_14	Dietzia_cinnamea_P4	Bacteroidetes	Actinobacteria	Bacteroidia	Actinobacteria	Bacteroides	Dietzia	12-Dehydrocholate
Bacteroides_sp_1_1_14	Dorea_formicigenerans_ATCC_27755	Bacteroidetes	Firmicutes	Bacteroidia	Clostridia	Bacteroides	Dorea	12-Dehydrocholate
Bacteroides_sp_1_1_14	Eggerthella_lenta_DSM_2243	Bacteroidetes	Actinobacteria	Bacteroidia	Coriobacteriia	Bacteroides	Eggerthella	12-Dehydrocholate
Bacteroides_sp_1_1_14	Eggerthella_sp_1_3_56FAA	Bacteroidetes	Actinobacteria	Bacteroidia	Coriobacteriia	Bacteroides	Eggerthella	12-Dehydrocholate
Bacteroides_sp_1_1_14	Faecalibacterium_cf_prausnitzii_KLE1255	Bacteroidetes	Firmicutes	Bacteroidia	Clostridia	Bacteroides	Faecalibacterium	12-Dehydrocholate
Bacteroides_sp_1_1_14	Faecalibacterium_prausnitzii_L2_6	Bacteroidetes	Firmicutes	Bacteroidia	Clostridia	Bacteroides	Faecalibacterium	12-Dehydrocholate
Bacteroides_sp_1_1_14	Flavonifractor_plautii_ATCC_29863	Bacteroidetes	Firmicutes	Bacteroidia	Clostridia	Bacteroides	Flavonifractor	12-Dehydrocholate
Bacteroides_sp_1_1_14	Holdemania_filiformis_VPI_J1_31B_1_DSM_12042	Bacteroidetes	Firmicutes	Bacteroidia	Erysipelotrichia	Bacteroides	Holdemania	12-Dehydrocholate
Bacteroides_sp_1_1_14	Lysinibacillus_fusiformis_ZB2	Bacteroidetes	Firmicutes	Bacteroidia	Bacilli	Bacteroides	Lysinibacillus	12-Dehydrocholate
Bacteroides_sp_1_1_14	Mycobacterium_avium_subsp_avium_ATCC_25291	Bacteroidetes	Actinobacteria	Bacteroidia	Actinobacteria	Bacteroides	Mycobacterium	12-Dehydrocholate
Bacteroides_sp_1_1_14	Rhodococcus_equi_ATCC_33707	Bacteroidetes	Actinobacteria	Bacteroidia	Actinobacteria	Bacteroides	Rhodococcus	12-Dehydrocholate
Bacteroides_sp_1_1_30	Clostridiales_sp_1_7_47FAA	Bacteroidetes	Firmicutes	Bacteroidia	Clostridia	Bacteroides	unclassified Clostridiales	12-Dehydrocholate
Bacteroides_sp_1_1_30	Clostridium_asparagiforme_DSM_15981	Bacteroidetes	Firmicutes	Bacteroidia	Clostridia	Bacteroides	Lachnoclostridium	12-Dehydrocholate
Bacteroides_sp_1_1_30	Clostridium_citroniae_WAL_17108	Bacteroidetes	Firmicutes	Bacteroidia	Clostridia	Bacteroides	Lachnoclostridium	12-Dehydrocholate
Bacteroides_sp_1_1_30	Clostridium_hylemonae_DSM_15053	Bacteroidetes	Firmicutes	Bacteroidia	Clostridia	Bacteroides	Lachnoclostridium	12-Dehydrocholate
Bacteroides_sp_1_1_30	Clostridium_leptum_DSM_753	Bacteroidetes	Firmicutes	Bacteroidia	Clostridia	Bacteroides	Ruminiclostridium	12-Dehydrocholate
Bacteroides_sp_1_1_30	Clostridium_ramosum_VPI_0427_DSM_1402	Bacteroidetes	Firmicutes	Bacteroidia	Erysipelotrichia	Bacteroides	Erysipelatoclostridium	12-Dehydrocholate
Bacteroides_sp_1_1_30	Clostridium_scindens_ATCC_35704	Bacteroidetes	Firmicutes	Bacteroidia	Clostridia	Bacteroides	Lachnoclostridium	12-Dehydrocholate
Bacteroides_sp_1_1_30	Collinsella_stercoris_DSM_13279	Bacteroidetes	Actinobacteria	Bacteroidia	Coriobacteriia	Bacteroides	Collinsella	12-Dehydrocholate
Bacteroides_sp_1_1_30	Dietzia_cinnamea_P4	Bacteroidetes	Actinobacteria	Bacteroidia	Actinobacteria	Bacteroides	Dietzia	12-Dehydrocholate
Bacteroides_sp_1_1_30	Dorea_formicigenerans_ATCC_27755	Bacteroidetes	Firmicutes	Bacteroidia	Clostridia	Bacteroides	Dorea	12-Dehydrocholate
Bacteroides_sp_1_1_30	Eggerthella_lenta_DSM_2243	Bacteroidetes	Actinobacteria	Bacteroidia	Coriobacteriia	Bacteroides	Eggerthella	12-Dehydrocholate
Bacteroides_sp_1_1_30	Eggerthella_sp_1_3_56FAA	Bacteroidetes	Actinobacteria	Bacteroidia	Coriobacteriia	Bacteroides	Eggerthella	12-Dehydrocholate
Bacteroides_sp_1_1_30	Faecalibacterium_cf_prausnitzii_KLE1255	Bacteroidetes	Firmicutes	Bacteroidia	Clostridia	Bacteroides	Faecalibacterium	12-Dehydrocholate
Bacteroides_sp_1_1_30	Faecalibacterium_prausnitzii_L2_6	Bacteroidetes	Firmicutes	Bacteroidia	Clostridia	Bacteroides	Faecalibacterium	12-Dehydrocholate
Bacteroides_sp_1_1_30	Flavonifractor_plautii_ATCC_29863	Bacteroidetes	Firmicutes	Bacteroidia	Clostridia	Bacteroides	Flavonifractor	12-Dehydrocholate
Bacteroides_sp_1_1_30	Holdemania_filiformis_VPI_J1_31B_1_DSM_12042	Bacteroidetes	Firmicutes	Bacteroidia	Erysipelotrichia	Bacteroides	Holdemania	12-Dehydrocholate
Bacteroides_sp_1_1_30	Lysinibacillus_fusiformis_ZB2	Bacteroidetes	Firmicutes	Bacteroidia	Bacilli	Bacteroides	Lysinibacillus	12-Dehydrocholate
Bacteroides_sp_1_1_30	Mycobacterium_avium_subsp_avium_ATCC_25291	Bacteroidetes	Actinobacteria	Bacteroidia	Actinobacteria	Bacteroides	Mycobacterium	12-Dehydrocholate
Bacteroides_sp_1_1_30	Rhodococcus_equi_ATCC_33707	Bacteroidetes	Actinobacteria	Bacteroidia	Actinobacteria	Bacteroides	Rhodococcus	12-Dehydrocholate
Bacteroides_sp_1_1_6	Clostridiales_sp_1_7_47FAA	Bacteroidetes	Firmicutes	Bacteroidia	Clostridia	Bacteroides	unclassified Clostridiales	12-Dehydrocholate
Bacteroides_sp_1_1_6	Clostridium_asparagiforme_DSM_15981	Bacteroidetes	Firmicutes	Bacteroidia	Clostridia	Bacteroides	Lachnoclostridium	12-Dehydrocholate
Bacteroides_sp_1_1_6	Clostridium_citroniae_WAL_17108	Bacteroidetes	Firmicutes	Bacteroidia	Clostridia	Bacteroides	Lachnoclostridium	12-Dehydrocholate
Bacteroides_sp_1_1_6	Clostridium_hylemonae_DSM_15053	Bacteroidetes	Firmicutes	Bacteroidia	Clostridia	Bacteroides	Lachnoclostridium	12-Dehydrocholate
Bacteroides_sp_1_1_6	Clostridium_leptum_DSM_753	Bacteroidetes	Firmicutes	Bacteroidia	Clostridia	Bacteroides	Ruminiclostridium	12-Dehydrocholate
Bacteroides_sp_1_1_6	Clostridium_ramosum_VPI_0427_DSM_1402	Bacteroidetes	Firmicutes	Bacteroidia	Erysipelotrichia	Bacteroides	Erysipelatoclostridium	12-Dehydrocholate
Bacteroides_sp_1_1_6	Clostridium_scindens_ATCC_35704	Bacteroidetes	Firmicutes	Bacteroidia	Clostridia	Bacteroides	Lachnoclostridium	12-Dehydrocholate
Bacteroides_sp_1_1_6	Collinsella_stercoris_DSM_13279	Bacteroidetes	Actinobacteria	Bacteroidia	Coriobacteriia	Bacteroides	Collinsella	12-Dehydrocholate
Bacteroides_sp_1_1_6	Dietzia_cinnamea_P4	Bacteroidetes	Actinobacteria	Bacteroidia	Actinobacteria	Bacteroides	Dietzia	12-Dehydrocholate
Bacteroides_sp_1_1_6	Dorea_formicigenerans_ATCC_27755	Bacteroidetes	Firmicutes	Bacteroidia	Clostridia	Bacteroides	Dorea	12-Dehydrocholate
Bacteroides_sp_1_1_6	Eggerthella_lenta_DSM_2243	Bacteroidetes	Actinobacteria	Bacteroidia	Coriobacteriia	Bacteroides	Eggerthella	12-Dehydrocholate
Bacteroides_sp_1_1_6	Eggerthella_sp_1_3_56FAA	Bacteroidetes	Actinobacteria	Bacteroidia	Coriobacteriia	Bacteroides	Eggerthella	12-Dehydrocholate
Bacteroides_sp_1_1_6	Faecalibacterium_cf_prausnitzii_KLE1255	Bacteroidetes	Firmicutes	Bacteroidia	Clostridia	Bacteroides	Faecalibacterium	12-Dehydrocholate
Bacteroides_sp_1_1_6	Faecalibacterium_prausnitzii_L2_6	Bacteroidetes	Firmicutes	Bacteroidia	Clostridia	Bacteroides	Faecalibacterium	12-Dehydrocholate
Bacteroides_sp_1_1_6	Flavonifractor_plautii_ATCC_29863	Bacteroidetes	Firmicutes	Bacteroidia	Clostridia	Bacteroides	Flavonifractor	12-Dehydrocholate
Bacteroides_sp_1_1_6	Holdemania_filiformis_VPI_J1_31B_1_DSM_12042	Bacteroidetes	Firmicutes	Bacteroidia	Erysipelotrichia	Bacteroides	Holdemania	12-Dehydrocholate
Bacteroides_sp_1_1_6	Lysinibacillus_fusiformis_ZB2	Bacteroidetes	Firmicutes	Bacteroidia	Bacilli	Bacteroides	Lysinibacillus	12-Dehydrocholate
Bacteroides_sp_1_1_6	Mycobacterium_avium_subsp_avium_ATCC_25291	Bacteroidetes	Actinobacteria	Bacteroidia	Actinobacteria	Bacteroides	Mycobacterium	12-Dehydrocholate
Bacteroides_sp_1_1_6	Rhodococcus_equi_ATCC_33707	Bacteroidetes	Actinobacteria	Bacteroidia	Actinobacteria	Bacteroides	Rhodococcus	12-Dehydrocholate
Bacteroides_sp_20_3	Clostridiales_sp_1_7_47FAA	Bacteroidetes	Firmicutes	Bacteroidia	Clostridia	Bacteroides	unclassified Clostridiales	12-Dehydrocholate
Bacteroides_sp_20_3	Clostridium_asparagiforme_DSM_15981	Bacteroidetes	Firmicutes	Bacteroidia	Clostridia	Bacteroides	Lachnoclostridium	12-Dehydrocholate
Bacteroides_sp_20_3	Clostridium_citroniae_WAL_17108	Bacteroidetes	Firmicutes	Bacteroidia	Clostridia	Bacteroides	Lachnoclostridium	12-Dehydrocholate
Bacteroides_sp_20_3	Clostridium_hylemonae_DSM_15053	Bacteroidetes	Firmicutes	Bacteroidia	Clostridia	Bacteroides	Lachnoclostridium	12-Dehydrocholate
Bacteroides_sp_20_3	Clostridium_leptum_DSM_753	Bacteroidetes	Firmicutes	Bacteroidia	Clostridia	Bacteroides	Ruminiclostridium	12-Dehydrocholate
Bacteroides_sp_20_3	Clostridium_ramosum_VPI_0427_DSM_1402	Bacteroidetes	Firmicutes	Bacteroidia	Erysipelotrichia	Bacteroides	Erysipelatoclostridium	12-Dehydrocholate
Bacteroides_sp_20_3	Clostridium_scindens_ATCC_35704	Bacteroidetes	Firmicutes	Bacteroidia	Clostridia	Bacteroides	Lachnoclostridium	12-Dehydrocholate
Bacteroides_sp_20_3	Collinsella_stercoris_DSM_13279	Bacteroidetes	Actinobacteria	Bacteroidia	Coriobacteriia	Bacteroides	Collinsella	12-Dehydrocholate
Bacteroides_sp_20_3	Dietzia_cinnamea_P4	Bacteroidetes	Actinobacteria	Bacteroidia	Actinobacteria	Bacteroides	Dietzia	12-Dehydrocholate
Bacteroides_sp_20_3	Dorea_formicigenerans_ATCC_27755	Bacteroidetes	Firmicutes	Bacteroidia	Clostridia	Bacteroides	Dorea	12-Dehydrocholate
Bacteroides_sp_20_3	Eggerthella_lenta_DSM_2243	Bacteroidetes	Actinobacteria	Bacteroidia	Coriobacteriia	Bacteroides	Eggerthella	12-Dehydrocholate
Bacteroides_sp_20_3	Eggerthella_sp_1_3_56FAA	Bacteroidetes	Actinobacteria	Bacteroidia	Coriobacteriia	Bacteroides	Eggerthella	12-Dehydrocholate
Bacteroides_sp_20_3	Faecalibacterium_cf_prausnitzii_KLE1255	Bacteroidetes	Firmicutes	Bacteroidia	Clostridia	Bacteroides	Faecalibacterium	12-Dehydrocholate
Bacteroides_sp_20_3	Faecalibacterium_prausnitzii_L2_6	Bacteroidetes	Firmicutes	Bacteroidia	Clostridia	Bacteroides	Faecalibacterium	12-Dehydrocholate
Bacteroides_sp_20_3	Flavonifractor_plautii_ATCC_29863	Bacteroidetes	Firmicutes	Bacteroidia	Clostridia	Bacteroides	Flavonifractor	12-Dehydrocholate
Bacteroides_sp_20_3	Holdemania_filiformis_VPI_J1_31B_1_DSM_12042	Bacteroidetes	Firmicutes	Bacteroidia	Erysipelotrichia	Bacteroides	Holdemania	12-Dehydrocholate
Bacteroides_sp_20_3	Lysinibacillus_fusiformis_ZB2	Bacteroidetes	Firmicutes	Bacteroidia	Bacilli	Bacteroides	Lysinibacillus	12-Dehydrocholate
Bacteroides_sp_20_3	Mycobacterium_avium_subsp_avium_ATCC_25291	Bacteroidetes	Actinobacteria	Bacteroidia	Actinobacteria	Bacteroides	Mycobacterium	12-Dehydrocholate
Bacteroides_sp_20_3	Rhodococcus_equi_ATCC_33707	Bacteroidetes	Actinobacteria	Bacteroidia	Actinobacteria	Bacteroides	Rhodococcus	12-Dehydrocholate
Bacteroides_sp_2_1_22	Clostridiales_sp_1_7_47FAA	Bacteroidetes	Firmicutes	Bacteroidia	Clostridia	Bacteroides	unclassified Clostridiales	12-Dehydrocholate
Bacteroides_sp_2_1_22	Clostridium_asparagiforme_DSM_15981	Bacteroidetes	Firmicutes	Bacteroidia	Clostridia	Bacteroides	Lachnoclostridium	12-Dehydrocholate
Bacteroides_sp_2_1_22	Clostridium_citroniae_WAL_17108	Bacteroidetes	Firmicutes	Bacteroidia	Clostridia	Bacteroides	Lachnoclostridium	12-Dehydrocholate
Bacteroides_sp_2_1_22	Clostridium_hylemonae_DSM_15053	Bacteroidetes	Firmicutes	Bacteroidia	Clostridia	Bacteroides	Lachnoclostridium	12-Dehydrocholate
Bacteroides_sp_2_1_22	Clostridium_leptum_DSM_753	Bacteroidetes	Firmicutes	Bacteroidia	Clostridia	Bacteroides	Ruminiclostridium	12-Dehydrocholate
Bacteroides_sp_2_1_22	Clostridium_ramosum_VPI_0427_DSM_1402	Bacteroidetes	Firmicutes	Bacteroidia	Erysipelotrichia	Bacteroides	Erysipelatoclostridium	12-Dehydrocholate
Bacteroides_sp_2_1_22	Clostridium_scindens_ATCC_35704	Bacteroidetes	Firmicutes	Bacteroidia	Clostridia	Bacteroides	Lachnoclostridium	12-Dehydrocholate
Bacteroides_sp_2_1_22	Collinsella_stercoris_DSM_13279	Bacteroidetes	Actinobacteria	Bacteroidia	Coriobacteriia	Bacteroides	Collinsella	12-Dehydrocholate
Bacteroides_sp_2_1_22	Dietzia_cinnamea_P4	Bacteroidetes	Actinobacteria	Bacteroidia	Actinobacteria	Bacteroides	Dietzia	12-Dehydrocholate
Bacteroides_sp_2_1_22	Dorea_formicigenerans_ATCC_27755	Bacteroidetes	Firmicutes	Bacteroidia	Clostridia	Bacteroides	Dorea	12-Dehydrocholate
Bacteroides_sp_2_1_22	Eggerthella_lenta_DSM_2243	Bacteroidetes	Actinobacteria	Bacteroidia	Coriobacteriia	Bacteroides	Eggerthella	12-Dehydrocholate
Bacteroides_sp_2_1_22	Eggerthella_sp_1_3_56FAA	Bacteroidetes	Actinobacteria	Bacteroidia	Coriobacteriia	Bacteroides	Eggerthella	12-Dehydrocholate
Bacteroides_sp_2_1_22	Faecalibacterium_cf_prausnitzii_KLE1255	Bacteroidetes	Firmicutes	Bacteroidia	Clostridia	Bacteroides	Faecalibacterium	12-Dehydrocholate
Bacteroides_sp_2_1_22	Faecalibacterium_prausnitzii_L2_6	Bacteroidetes	Firmicutes	Bacteroidia	Clostridia	Bacteroides	Faecalibacterium	12-Dehydrocholate
Bacteroides_sp_2_1_22	Flavonifractor_plautii_ATCC_29863	Bacteroidetes	Firmicutes	Bacteroidia	Clostridia	Bacteroides	Flavonifractor	12-Dehydrocholate
Bacteroides_sp_2_1_22	Holdemania_filiformis_VPI_J1_31B_1_DSM_12042	Bacteroidetes	Firmicutes	Bacteroidia	Erysipelotrichia	Bacteroides	Holdemania	12-Dehydrocholate
Bacteroides_sp_2_1_22	Lysinibacillus_fusiformis_ZB2	Bacteroidetes	Firmicutes	Bacteroidia	Bacilli	Bacteroides	Lysinibacillus	12-Dehydrocholate
Bacteroides_sp_2_1_22	Mycobacterium_avium_subsp_avium_ATCC_25291	Bacteroidetes	Actinobacteria	Bacteroidia	Actinobacteria	Bacteroides	Mycobacterium	12-Dehydrocholate
Bacteroides_sp_2_1_22	Rhodococcus_equi_ATCC_33707	Bacteroidetes	Actinobacteria	Bacteroidia	Actinobacteria	Bacteroides	Rhodococcus	12-Dehydrocholate
Bacteroides_sp_2_1_33B	Clostridiales_sp_1_7_47FAA	Bacteroidetes	Firmicutes	Bacteroidia	Clostridia	Bacteroides	unclassified Clostridiales	12-Dehydrocholate
Bacteroides_sp_2_1_33B	Clostridium_asparagiforme_DSM_15981	Bacteroidetes	Firmicutes	Bacteroidia	Clostridia	Bacteroides	Lachnoclostridium	12-Dehydrocholate
Bacteroides_sp_2_1_33B	Clostridium_citroniae_WAL_17108	Bacteroidetes	Firmicutes	Bacteroidia	Clostridia	Bacteroides	Lachnoclostridium	12-Dehydrocholate
Bacteroides_sp_2_1_33B	Clostridium_hylemonae_DSM_15053	Bacteroidetes	Firmicutes	Bacteroidia	Clostridia	Bacteroides	Lachnoclostridium	12-Dehydrocholate
Bacteroides_sp_2_1_33B	Clostridium_leptum_DSM_753	Bacteroidetes	Firmicutes	Bacteroidia	Clostridia	Bacteroides	Ruminiclostridium	12-Dehydrocholate
Bacteroides_sp_2_1_33B	Clostridium_ramosum_VPI_0427_DSM_1402	Bacteroidetes	Firmicutes	Bacteroidia	Erysipelotrichia	Bacteroides	Erysipelatoclostridium	12-Dehydrocholate
Bacteroides_sp_2_1_33B	Clostridium_scindens_ATCC_35704	Bacteroidetes	Firmicutes	Bacteroidia	Clostridia	Bacteroides	Lachnoclostridium	12-Dehydrocholate
Bacteroides_sp_2_1_33B	Collinsella_stercoris_DSM_13279	Bacteroidetes	Actinobacteria	Bacteroidia	Coriobacteriia	Bacteroides	Collinsella	12-Dehydrocholate
Bacteroides_sp_2_1_33B	Dietzia_cinnamea_P4	Bacteroidetes	Actinobacteria	Bacteroidia	Actinobacteria	Bacteroides	Dietzia	12-Dehydrocholate
Bacteroides_sp_2_1_33B	Dorea_formicigenerans_ATCC_27755	Bacteroidetes	Firmicutes	Bacteroidia	Clostridia	Bacteroides	Dorea	12-Dehydrocholate
Bacteroides_sp_2_1_33B	Eggerthella_lenta_DSM_2243	Bacteroidetes	Actinobacteria	Bacteroidia	Coriobacteriia	Bacteroides	Eggerthella	12-Dehydrocholate
Bacteroides_sp_2_1_33B	Eggerthella_sp_1_3_56FAA	Bacteroidetes	Actinobacteria	Bacteroidia	Coriobacteriia	Bacteroides	Eggerthella	12-Dehydrocholate
Bacteroides_sp_2_1_33B	Faecalibacterium_cf_prausnitzii_KLE1255	Bacteroidetes	Firmicutes	Bacteroidia	Clostridia	Bacteroides	Faecalibacterium	12-Dehydrocholate
Bacteroides_sp_2_1_33B	Faecalibacterium_prausnitzii_L2_6	Bacteroidetes	Firmicutes	Bacteroidia	Clostridia	Bacteroides	Faecalibacterium	12-Dehydrocholate
Bacteroides_sp_2_1_33B	Flavonifractor_plautii_ATCC_29863	Bacteroidetes	Firmicutes	Bacteroidia	Clostridia	Bacteroides	Flavonifractor	12-Dehydrocholate
Bacteroides_sp_2_1_33B	Holdemania_filiformis_VPI_J1_31B_1_DSM_12042	Bacteroidetes	Firmicutes	Bacteroidia	Erysipelotrichia	Bacteroides	Holdemania	12-Dehydrocholate
Bacteroides_sp_2_1_33B	Lysinibacillus_fusiformis_ZB2	Bacteroidetes	Firmicutes	Bacteroidia	Bacilli	Bacteroides	Lysinibacillus	12-Dehydrocholate
Bacteroides_sp_2_1_33B	Mycobacterium_avium_subsp_avium_ATCC_25291	Bacteroidetes	Actinobacteria	Bacteroidia	Actinobacteria	Bacteroides	Mycobacterium	12-Dehydrocholate
Bacteroides_sp_2_1_33B	Rhodococcus_equi_ATCC_33707	Bacteroidetes	Actinobacteria	Bacteroidia	Actinobacteria	Bacteroides	Rhodococcus	12-Dehydrocholate
Bacteroides_sp_2_1_7	Clostridiales_sp_1_7_47FAA	Bacteroidetes	Firmicutes	Bacteroidia	Clostridia	Bacteroides	unclassified Clostridiales	12-Dehydrocholate
Bacteroides_sp_2_1_7	Clostridium_asparagiforme_DSM_15981	Bacteroidetes	Firmicutes	Bacteroidia	Clostridia	Bacteroides	Lachnoclostridium	12-Dehydrocholate
Bacteroides_sp_2_1_7	Clostridium_citroniae_WAL_17108	Bacteroidetes	Firmicutes	Bacteroidia	Clostridia	Bacteroides	Lachnoclostridium	12-Dehydrocholate
Bacteroides_sp_2_1_7	Clostridium_hylemonae_DSM_15053	Bacteroidetes	Firmicutes	Bacteroidia	Clostridia	Bacteroides	Lachnoclostridium	12-Dehydrocholate
Bacteroides_sp_2_1_7	Clostridium_leptum_DSM_753	Bacteroidetes	Firmicutes	Bacteroidia	Clostridia	Bacteroides	Ruminiclostridium	12-Dehydrocholate
Bacteroides_sp_2_1_7	Clostridium_ramosum_VPI_0427_DSM_1402	Bacteroidetes	Firmicutes	Bacteroidia	Erysipelotrichia	Bacteroides	Erysipelatoclostridium	12-Dehydrocholate
Bacteroides_sp_2_1_7	Clostridium_scindens_ATCC_35704	Bacteroidetes	Firmicutes	Bacteroidia	Clostridia	Bacteroides	Lachnoclostridium	12-Dehydrocholate
Bacteroides_sp_2_1_7	Collinsella_stercoris_DSM_13279	Bacteroidetes	Actinobacteria	Bacteroidia	Coriobacteriia	Bacteroides	Collinsella	12-Dehydrocholate
Bacteroides_sp_2_1_7	Dietzia_cinnamea_P4	Bacteroidetes	Actinobacteria	Bacteroidia	Actinobacteria	Bacteroides	Dietzia	12-Dehydrocholate
Bacteroides_sp_2_1_7	Dorea_formicigenerans_ATCC_27755	Bacteroidetes	Firmicutes	Bacteroidia	Clostridia	Bacteroides	Dorea	12-Dehydrocholate
Bacteroides_sp_2_1_7	Eggerthella_lenta_DSM_2243	Bacteroidetes	Actinobacteria	Bacteroidia	Coriobacteriia	Bacteroides	Eggerthella	12-Dehydrocholate
Bacteroides_sp_2_1_7	Eggerthella_sp_1_3_56FAA	Bacteroidetes	Actinobacteria	Bacteroidia	Coriobacteriia	Bacteroides	Eggerthella	12-Dehydrocholate
Bacteroides_sp_2_1_7	Faecalibacterium_cf_prausnitzii_KLE1255	Bacteroidetes	Firmicutes	Bacteroidia	Clostridia	Bacteroides	Faecalibacterium	12-Dehydrocholate
Bacteroides_sp_2_1_7	Faecalibacterium_prausnitzii_L2_6	Bacteroidetes	Firmicutes	Bacteroidia	Clostridia	Bacteroides	Faecalibacterium	12-Dehydrocholate
Bacteroides_sp_2_1_7	Flavonifractor_plautii_ATCC_29863	Bacteroidetes	Firmicutes	Bacteroidia	Clostridia	Bacteroides	Flavonifractor	12-Dehydrocholate
Bacteroides_sp_2_1_7	Holdemania_filiformis_VPI_J1_31B_1_DSM_12042	Bacteroidetes	Firmicutes	Bacteroidia	Erysipelotrichia	Bacteroides	Holdemania	12-Dehydrocholate
Bacteroides_sp_2_1_7	Lysinibacillus_fusiformis_ZB2	Bacteroidetes	Firmicutes	Bacteroidia	Bacilli	Bacteroides	Lysinibacillus	12-Dehydrocholate
Bacteroides_sp_2_1_7	Mycobacterium_avium_subsp_avium_ATCC_25291	Bacteroidetes	Actinobacteria	Bacteroidia	Actinobacteria	Bacteroides	Mycobacterium	12-Dehydrocholate
Bacteroides_sp_2_1_7	Rhodococcus_equi_ATCC_33707	Bacteroidetes	Actinobacteria	Bacteroidia	Actinobacteria	Bacteroides	Rhodococcus	12-Dehydrocholate
Bacteroides_sp_2_2_4	Clostridiales_sp_1_7_47FAA	Bacteroidetes	Firmicutes	Bacteroidia	Clostridia	Bacteroides	unclassified Clostridiales	12-Dehydrocholate
Bacteroides_sp_2_2_4	Clostridium_asparagiforme_DSM_15981	Bacteroidetes	Firmicutes	Bacteroidia	Clostridia	Bacteroides	Lachnoclostridium	12-Dehydrocholate
Bacteroides_sp_2_2_4	Clostridium_citroniae_WAL_17108	Bacteroidetes	Firmicutes	Bacteroidia	Clostridia	Bacteroides	Lachnoclostridium	12-Dehydrocholate
Bacteroides_sp_2_2_4	Clostridium_hylemonae_DSM_15053	Bacteroidetes	Firmicutes	Bacteroidia	Clostridia	Bacteroides	Lachnoclostridium	12-Dehydrocholate
Bacteroides_sp_2_2_4	Clostridium_leptum_DSM_753	Bacteroidetes	Firmicutes	Bacteroidia	Clostridia	Bacteroides	Ruminiclostridium	12-Dehydrocholate
Bacteroides_sp_2_2_4	Clostridium_ramosum_VPI_0427_DSM_1402	Bacteroidetes	Firmicutes	Bacteroidia	Erysipelotrichia	Bacteroides	Erysipelatoclostridium	12-Dehydrocholate
Bacteroides_sp_2_2_4	Clostridium_scindens_ATCC_35704	Bacteroidetes	Firmicutes	Bacteroidia	Clostridia	Bacteroides	Lachnoclostridium	12-Dehydrocholate
Bacteroides_sp_2_2_4	Collinsella_stercoris_DSM_13279	Bacteroidetes	Actinobacteria	Bacteroidia	Coriobacteriia	Bacteroides	Collinsella	12-Dehydrocholate
Bacteroides_sp_2_2_4	Dietzia_cinnamea_P4	Bacteroidetes	Actinobacteria	Bacteroidia	Actinobacteria	Bacteroides	Dietzia	12-Dehydrocholate
Bacteroides_sp_2_2_4	Dorea_formicigenerans_ATCC_27755	Bacteroidetes	Firmicutes	Bacteroidia	Clostridia	Bacteroides	Dorea	12-Dehydrocholate
Bacteroides_sp_2_2_4	Eggerthella_lenta_DSM_2243	Bacteroidetes	Actinobacteria	Bacteroidia	Coriobacteriia	Bacteroides	Eggerthella	12-Dehydrocholate
Bacteroides_sp_2_2_4	Eggerthella_sp_1_3_56FAA	Bacteroidetes	Actinobacteria	Bacteroidia	Coriobacteriia	Bacteroides	Eggerthella	12-Dehydrocholate
Bacteroides_sp_2_2_4	Faecalibacterium_cf_prausnitzii_KLE1255	Bacteroidetes	Firmicutes	Bacteroidia	Clostridia	Bacteroides	Faecalibacterium	12-Dehydrocholate
Bacteroides_sp_2_2_4	Faecalibacterium_prausnitzii_L2_6	Bacteroidetes	Firmicutes	Bacteroidia	Clostridia	Bacteroides	Faecalibacterium	12-Dehydrocholate
Bacteroides_sp_2_2_4	Flavonifractor_plautii_ATCC_29863	Bacteroidetes	Firmicutes	Bacteroidia	Clostridia	Bacteroides	Flavonifractor	12-Dehydrocholate
Bacteroides_sp_2_2_4	Holdemania_filiformis_VPI_J1_31B_1_DSM_12042	Bacteroidetes	Firmicutes	Bacteroidia	Erysipelotrichia	Bacteroides	Holdemania	12-Dehydrocholate
Bacteroides_sp_2_2_4	Lysinibacillus_fusiformis_ZB2	Bacteroidetes	Firmicutes	Bacteroidia	Bacilli	Bacteroides	Lysinibacillus	12-Dehydrocholate
Bacteroides_sp_2_2_4	Mycobacterium_avium_subsp_avium_ATCC_25291	Bacteroidetes	Actinobacteria	Bacteroidia	Actinobacteria	Bacteroides	Mycobacterium	12-Dehydrocholate
Bacteroides_sp_2_2_4	Rhodococcus_equi_ATCC_33707	Bacteroidetes	Actinobacteria	Bacteroidia	Actinobacteria	Bacteroides	Rhodococcus	12-Dehydrocholate
Bacteroides_sp_3_1_19	Clostridiales_sp_1_7_47FAA	Bacteroidetes	Firmicutes	Bacteroidia	Clostridia	Bacteroides	unclassified Clostridiales	12-Dehydrocholate
Bacteroides_sp_3_1_19	Clostridium_asparagiforme_DSM_15981	Bacteroidetes	Firmicutes	Bacteroidia	Clostridia	Bacteroides	Lachnoclostridium	12-Dehydrocholate
Bacteroides_sp_3_1_19	Clostridium_citroniae_WAL_17108	Bacteroidetes	Firmicutes	Bacteroidia	Clostridia	Bacteroides	Lachnoclostridium	12-Dehydrocholate
Bacteroides_sp_3_1_19	Clostridium_hylemonae_DSM_15053	Bacteroidetes	Firmicutes	Bacteroidia	Clostridia	Bacteroides	Lachnoclostridium	12-Dehydrocholate
Bacteroides_sp_3_1_19	Clostridium_leptum_DSM_753	Bacteroidetes	Firmicutes	Bacteroidia	Clostridia	Bacteroides	Ruminiclostridium	12-Dehydrocholate
Bacteroides_sp_3_1_19	Clostridium_ramosum_VPI_0427_DSM_1402	Bacteroidetes	Firmicutes	Bacteroidia	Erysipelotrichia	Bacteroides	Erysipelatoclostridium	12-Dehydrocholate
Bacteroides_sp_3_1_19	Clostridium_scindens_ATCC_35704	Bacteroidetes	Firmicutes	Bacteroidia	Clostridia	Bacteroides	Lachnoclostridium	12-Dehydrocholate
Bacteroides_sp_3_1_19	Collinsella_stercoris_DSM_13279	Bacteroidetes	Actinobacteria	Bacteroidia	Coriobacteriia	Bacteroides	Collinsella	12-Dehydrocholate
Bacteroides_sp_3_1_19	Dietzia_cinnamea_P4	Bacteroidetes	Actinobacteria	Bacteroidia	Actinobacteria	Bacteroides	Dietzia	12-Dehydrocholate
Bacteroides_sp_3_1_19	Dorea_formicigenerans_ATCC_27755	Bacteroidetes	Firmicutes	Bacteroidia	Clostridia	Bacteroides	Dorea	12-Dehydrocholate
Bacteroides_sp_3_1_19	Eggerthella_lenta_DSM_2243	Bacteroidetes	Actinobacteria	Bacteroidia	Coriobacteriia	Bacteroides	Eggerthella	12-Dehydrocholate
Bacteroides_sp_3_1_19	Eggerthella_sp_1_3_56FAA	Bacteroidetes	Actinobacteria	Bacteroidia	Coriobacteriia	Bacteroides	Eggerthella	12-Dehydrocholate
Bacteroides_sp_3_1_19	Faecalibacterium_cf_prausnitzii_KLE1255	Bacteroidetes	Firmicutes	Bacteroidia	Clostridia	Bacteroides	Faecalibacterium	12-Dehydrocholate
Bacteroides_sp_3_1_19	Faecalibacterium_prausnitzii_L2_6	Bacteroidetes	Firmicutes	Bacteroidia	Clostridia	Bacteroides	Faecalibacterium	12-Dehydrocholate
Bacteroides_sp_3_1_19	Flavonifractor_plautii_ATCC_29863	Bacteroidetes	Firmicutes	Bacteroidia	Clostridia	Bacteroides	Flavonifractor	12-Dehydrocholate
Bacteroides_sp_3_1_19	Holdemania_filiformis_VPI_J1_31B_1_DSM_12042	Bacteroidetes	Firmicutes	Bacteroidia	Erysipelotrichia	Bacteroides	Holdemania	12-Dehydrocholate
Bacteroides_sp_3_1_19	Lysinibacillus_fusiformis_ZB2	Bacteroidetes	Firmicutes	Bacteroidia	Bacilli	Bacteroides	Lysinibacillus	12-Dehydrocholate
Bacteroides_sp_3_1_19	Mycobacterium_avium_subsp_avium_ATCC_25291	Bacteroidetes	Actinobacteria	Bacteroidia	Actinobacteria	Bacteroides	Mycobacterium	12-Dehydrocholate
Bacteroides_sp_3_1_19	Rhodococcus_equi_ATCC_33707	Bacteroidetes	Actinobacteria	Bacteroidia	Actinobacteria	Bacteroides	Rhodococcus	12-Dehydrocholate
Bacteroides_sp_3_1_23	Clostridiales_sp_1_7_47FAA	Bacteroidetes	Firmicutes	Bacteroidia	Clostridia	Bacteroides	unclassified Clostridiales	12-Dehydrocholate
Bacteroides_sp_3_1_23	Clostridium_asparagiforme_DSM_15981	Bacteroidetes	Firmicutes	Bacteroidia	Clostridia	Bacteroides	Lachnoclostridium	12-Dehydrocholate
Bacteroides_sp_3_1_23	Clostridium_citroniae_WAL_17108	Bacteroidetes	Firmicutes	Bacteroidia	Clostridia	Bacteroides	Lachnoclostridium	12-Dehydrocholate
Bacteroides_sp_3_1_23	Clostridium_hylemonae_DSM_15053	Bacteroidetes	Firmicutes	Bacteroidia	Clostridia	Bacteroides	Lachnoclostridium	12-Dehydrocholate
Bacteroides_sp_3_1_23	Clostridium_leptum_DSM_753	Bacteroidetes	Firmicutes	Bacteroidia	Clostridia	Bacteroides	Ruminiclostridium	12-Dehydrocholate
Bacteroides_sp_3_1_23	Clostridium_ramosum_VPI_0427_DSM_1402	Bacteroidetes	Firmicutes	Bacteroidia	Erysipelotrichia	Bacteroides	Erysipelatoclostridium	12-Dehydrocholate
Bacteroides_sp_3_1_23	Clostridium_scindens_ATCC_35704	Bacteroidetes	Firmicutes	Bacteroidia	Clostridia	Bacteroides	Lachnoclostridium	12-Dehydrocholate
Bacteroides_sp_3_1_23	Collinsella_stercoris_DSM_13279	Bacteroidetes	Actinobacteria	Bacteroidia	Coriobacteriia	Bacteroides	Collinsella	12-Dehydrocholate
Bacteroides_sp_3_1_23	Dietzia_cinnamea_P4	Bacteroidetes	Actinobacteria	Bacteroidia	Actinobacteria	Bacteroides	Dietzia	12-Dehydrocholate
Bacteroides_sp_3_1_23	Dorea_formicigenerans_ATCC_27755	Bacteroidetes	Firmicutes	Bacteroidia	Clostridia	Bacteroides	Dorea	12-Dehydrocholate
Bacteroides_sp_3_1_23	Eggerthella_lenta_DSM_2243	Bacteroidetes	Actinobacteria	Bacteroidia	Coriobacteriia	Bacteroides	Eggerthella	12-Dehydrocholate
Bacteroides_sp_3_1_23	Eggerthella_sp_1_3_56FAA	Bacteroidetes	Actinobacteria	Bacteroidia	Coriobacteriia	Bacteroides	Eggerthella	12-Dehydrocholate
Bacteroides_sp_3_1_23	Faecalibacterium_cf_prausnitzii_KLE1255	Bacteroidetes	Firmicutes	Bacteroidia	Clostridia	Bacteroides	Faecalibacterium	12-Dehydrocholate
Bacteroides_sp_3_1_23	Faecalibacterium_prausnitzii_L2_6	Bacteroidetes	Firmicutes	Bacteroidia	Clostridia	Bacteroides	Faecalibacterium	12-Dehydrocholate
Bacteroides_sp_3_1_23	Flavonifractor_plautii_ATCC_29863	Bacteroidetes	Firmicutes	Bacteroidia	Clostridia	Bacteroides	Flavonifractor	12-Dehydrocholate
Bacteroides_sp_3_1_23	Holdemania_filiformis_VPI_J1_31B_1_DSM_12042	Bacteroidetes	Firmicutes	Bacteroidia	Erysipelotrichia	Bacteroides	Holdemania	12-Dehydrocholate
Bacteroides_sp_3_1_23	Lysinibacillus_fusiformis_ZB2	Bacteroidetes	Firmicutes	Bacteroidia	Bacilli	Bacteroides	Lysinibacillus	12-Dehydrocholate
Bacteroides_sp_3_1_23	Mycobacterium_avium_subsp_avium_ATCC_25291	Bacteroidetes	Actinobacteria	Bacteroidia	Actinobacteria	Bacteroides	Mycobacterium	12-Dehydrocholate
Bacteroides_sp_3_1_23	Rhodococcus_equi_ATCC_33707	Bacteroidetes	Actinobacteria	Bacteroidia	Actinobacteria	Bacteroides	Rhodococcus	12-Dehydrocholate
Bacteroides_sp_3_1_33FAA	Clostridiales_sp_1_7_47FAA	Bacteroidetes	Firmicutes	Bacteroidia	Clostridia	Bacteroides	unclassified Clostridiales	12-Dehydrocholate
Bacteroides_sp_3_1_33FAA	Clostridium_asparagiforme_DSM_15981	Bacteroidetes	Firmicutes	Bacteroidia	Clostridia	Bacteroides	Lachnoclostridium	12-Dehydrocholate
Bacteroides_sp_3_1_33FAA	Clostridium_citroniae_WAL_17108	Bacteroidetes	Firmicutes	Bacteroidia	Clostridia	Bacteroides	Lachnoclostridium	12-Dehydrocholate
Bacteroides_sp_3_1_33FAA	Clostridium_hylemonae_DSM_15053	Bacteroidetes	Firmicutes	Bacteroidia	Clostridia	Bacteroides	Lachnoclostridium	12-Dehydrocholate
Bacteroides_sp_3_1_33FAA	Clostridium_leptum_DSM_753	Bacteroidetes	Firmicutes	Bacteroidia	Clostridia	Bacteroides	Ruminiclostridium	12-Dehydrocholate
Bacteroides_sp_3_1_33FAA	Clostridium_ramosum_VPI_0427_DSM_1402	Bacteroidetes	Firmicutes	Bacteroidia	Erysipelotrichia	Bacteroides	Erysipelatoclostridium	12-Dehydrocholate
Bacteroides_sp_3_1_33FAA	Clostridium_scindens_ATCC_35704	Bacteroidetes	Firmicutes	Bacteroidia	Clostridia	Bacteroides	Lachnoclostridium	12-Dehydrocholate
Bacteroides_sp_3_1_33FAA	Collinsella_stercoris_DSM_13279	Bacteroidetes	Actinobacteria	Bacteroidia	Coriobacteriia	Bacteroides	Collinsella	12-Dehydrocholate
Bacteroides_sp_3_1_33FAA	Dietzia_cinnamea_P4	Bacteroidetes	Actinobacteria	Bacteroidia	Actinobacteria	Bacteroides	Dietzia	12-Dehydrocholate
Bacteroides_sp_3_1_33FAA	Dorea_formicigenerans_ATCC_27755	Bacteroidetes	Firmicutes	Bacteroidia	Clostridia	Bacteroides	Dorea	12-Dehydrocholate
Bacteroides_sp_3_1_33FAA	Eggerthella_lenta_DSM_2243	Bacteroidetes	Actinobacteria	Bacteroidia	Coriobacteriia	Bacteroides	Eggerthella	12-Dehydrocholate
Bacteroides_sp_3_1_33FAA	Eggerthella_sp_1_3_56FAA	Bacteroidetes	Actinobacteria	Bacteroidia	Coriobacteriia	Bacteroides	Eggerthella	12-Dehydrocholate
Bacteroides_sp_3_1_33FAA	Faecalibacterium_cf_prausnitzii_KLE1255	Bacteroidetes	Firmicutes	Bacteroidia	Clostridia	Bacteroides	Faecalibacterium	12-Dehydrocholate
Bacteroides_sp_3_1_33FAA	Faecalibacterium_prausnitzii_L2_6	Bacteroidetes	Firmicutes	Bacteroidia	Clostridia	Bacteroides	Faecalibacterium	12-Dehydrocholate
Bacteroides_sp_3_1_33FAA	Flavonifractor_plautii_ATCC_29863	Bacteroidetes	Firmicutes	Bacteroidia	Clostridia	Bacteroides	Flavonifractor	12-Dehydrocholate
Bacteroides_sp_3_1_33FAA	Holdemania_filiformis_VPI_J1_31B_1_DSM_12042	Bacteroidetes	Firmicutes	Bacteroidia	Erysipelotrichia	Bacteroides	Holdemania	12-Dehydrocholate
Bacteroides_sp_3_1_33FAA	Lysinibacillus_fusiformis_ZB2	Bacteroidetes	Firmicutes	Bacteroidia	Bacilli	Bacteroides	Lysinibacillus	12-Dehydrocholate
Bacteroides_sp_3_1_33FAA	Mycobacterium_avium_subsp_avium_ATCC_25291	Bacteroidetes	Actinobacteria	Bacteroidia	Actinobacteria	Bacteroides	Mycobacterium	12-Dehydrocholate
Bacteroides_sp_3_1_33FAA	Rhodococcus_equi_ATCC_33707	Bacteroidetes	Actinobacteria	Bacteroidia	Actinobacteria	Bacteroides	Rhodococcus	12-Dehydrocholate
Bacteroides_sp_3_1_40A	Clostridiales_sp_1_7_47FAA	Bacteroidetes	Firmicutes	Bacteroidia	Clostridia	Bacteroides	unclassified Clostridiales	12-Dehydrocholate
Bacteroides_sp_3_1_40A	Clostridium_asparagiforme_DSM_15981	Bacteroidetes	Firmicutes	Bacteroidia	Clostridia	Bacteroides	Lachnoclostridium	12-Dehydrocholate
Bacteroides_sp_3_1_40A	Clostridium_citroniae_WAL_17108	Bacteroidetes	Firmicutes	Bacteroidia	Clostridia	Bacteroides	Lachnoclostridium	12-Dehydrocholate
Bacteroides_sp_3_1_40A	Clostridium_hylemonae_DSM_15053	Bacteroidetes	Firmicutes	Bacteroidia	Clostridia	Bacteroides	Lachnoclostridium	12-Dehydrocholate
Bacteroides_sp_3_1_40A	Clostridium_leptum_DSM_753	Bacteroidetes	Firmicutes	Bacteroidia	Clostridia	Bacteroides	Ruminiclostridium	12-Dehydrocholate
Bacteroides_sp_3_1_40A	Clostridium_ramosum_VPI_0427_DSM_1402	Bacteroidetes	Firmicutes	Bacteroidia	Erysipelotrichia	Bacteroides	Erysipelatoclostridium	12-Dehydrocholate
Bacteroides_sp_3_1_40A	Clostridium_scindens_ATCC_35704	Bacteroidetes	Firmicutes	Bacteroidia	Clostridia	Bacteroides	Lachnoclostridium	12-Dehydrocholate
Bacteroides_sp_3_1_40A	Collinsella_stercoris_DSM_13279	Bacteroidetes	Actinobacteria	Bacteroidia	Coriobacteriia	Bacteroides	Collinsella	12-Dehydrocholate
Bacteroides_sp_3_1_40A	Dietzia_cinnamea_P4	Bacteroidetes	Actinobacteria	Bacteroidia	Actinobacteria	Bacteroides	Dietzia	12-Dehydrocholate
Bacteroides_sp_3_1_40A	Dorea_formicigenerans_ATCC_27755	Bacteroidetes	Firmicutes	Bacteroidia	Clostridia	Bacteroides	Dorea	12-Dehydrocholate
Bacteroides_sp_3_1_40A	Eggerthella_lenta_DSM_2243	Bacteroidetes	Actinobacteria	Bacteroidia	Coriobacteriia	Bacteroides	Eggerthella	12-Dehydrocholate
Bacteroides_sp_3_1_40A	Eggerthella_sp_1_3_56FAA	Bacteroidetes	Actinobacteria	Bacteroidia	Coriobacteriia	Bacteroides	Eggerthella	12-Dehydrocholate
Bacteroides_sp_3_1_40A	Faecalibacterium_cf_prausnitzii_KLE1255	Bacteroidetes	Firmicutes	Bacteroidia	Clostridia	Bacteroides	Faecalibacterium	12-Dehydrocholate
Bacteroides_sp_3_1_40A	Faecalibacterium_prausnitzii_L2_6	Bacteroidetes	Firmicutes	Bacteroidia	Clostridia	Bacteroides	Faecalibacterium	12-Dehydrocholate
Bacteroides_sp_3_1_40A	Flavonifractor_plautii_ATCC_29863	Bacteroidetes	Firmicutes	Bacteroidia	Clostridia	Bacteroides	Flavonifractor	12-Dehydrocholate
Bacteroides_sp_3_1_40A	Holdemania_filiformis_VPI_J1_31B_1_DSM_12042	Bacteroidetes	Firmicutes	Bacteroidia	Erysipelotrichia	Bacteroides	Holdemania	12-Dehydrocholate
Bacteroides_sp_3_1_40A	Lysinibacillus_fusiformis_ZB2	Bacteroidetes	Firmicutes	Bacteroidia	Bacilli	Bacteroides	Lysinibacillus	12-Dehydrocholate
Bacteroides_sp_3_1_40A	Mycobacterium_avium_subsp_avium_ATCC_25291	Bacteroidetes	Actinobacteria	Bacteroidia	Actinobacteria	Bacteroides	Mycobacterium	12-Dehydrocholate
Bacteroides_sp_3_1_40A	Rhodococcus_equi_ATCC_33707	Bacteroidetes	Actinobacteria	Bacteroidia	Actinobacteria	Bacteroides	Rhodococcus	12-Dehydrocholate
Bacteroides_sp_4_1_36	Clostridiales_sp_1_7_47FAA	Bacteroidetes	Firmicutes	Bacteroidia	Clostridia	Bacteroides	unclassified Clostridiales	12-Dehydrocholate
Bacteroides_sp_4_1_36	Clostridium_asparagiforme_DSM_15981	Bacteroidetes	Firmicutes	Bacteroidia	Clostridia	Bacteroides	Lachnoclostridium	12-Dehydrocholate
Bacteroides_sp_4_1_36	Clostridium_citroniae_WAL_17108	Bacteroidetes	Firmicutes	Bacteroidia	Clostridia	Bacteroides	Lachnoclostridium	12-Dehydrocholate
Bacteroides_sp_4_1_36	Clostridium_hylemonae_DSM_15053	Bacteroidetes	Firmicutes	Bacteroidia	Clostridia	Bacteroides	Lachnoclostridium	12-Dehydrocholate
Bacteroides_sp_4_1_36	Clostridium_leptum_DSM_753	Bacteroidetes	Firmicutes	Bacteroidia	Clostridia	Bacteroides	Ruminiclostridium	12-Dehydrocholate
Bacteroides_sp_4_1_36	Clostridium_ramosum_VPI_0427_DSM_1402	Bacteroidetes	Firmicutes	Bacteroidia	Erysipelotrichia	Bacteroides	Erysipelatoclostridium	12-Dehydrocholate
Bacteroides_sp_4_1_36	Clostridium_scindens_ATCC_35704	Bacteroidetes	Firmicutes	Bacteroidia	Clostridia	Bacteroides	Lachnoclostridium	12-Dehydrocholate
Bacteroides_sp_4_1_36	Collinsella_stercoris_DSM_13279	Bacteroidetes	Actinobacteria	Bacteroidia	Coriobacteriia	Bacteroides	Collinsella	12-Dehydrocholate
Bacteroides_sp_4_1_36	Dietzia_cinnamea_P4	Bacteroidetes	Actinobacteria	Bacteroidia	Actinobacteria	Bacteroides	Dietzia	12-Dehydrocholate
Bacteroides_sp_4_1_36	Dorea_formicigenerans_ATCC_27755	Bacteroidetes	Firmicutes	Bacteroidia	Clostridia	Bacteroides	Dorea	12-Dehydrocholate
Bacteroides_sp_4_1_36	Eggerthella_lenta_DSM_2243	Bacteroidetes	Actinobacteria	Bacteroidia	Coriobacteriia	Bacteroides	Eggerthella	12-Dehydrocholate
Bacteroides_sp_4_1_36	Eggerthella_sp_1_3_56FAA	Bacteroidetes	Actinobacteria	Bacteroidia	Coriobacteriia	Bacteroides	Eggerthella	12-Dehydrocholate
Bacteroides_sp_4_1_36	Faecalibacterium_cf_prausnitzii_KLE1255	Bacteroidetes	Firmicutes	Bacteroidia	Clostridia	Bacteroides	Faecalibacterium	12-Dehydrocholate
Bacteroides_sp_4_1_36	Faecalibacterium_prausnitzii_L2_6	Bacteroidetes	Firmicutes	Bacteroidia	Clostridia	Bacteroides	Faecalibacterium	12-Dehydrocholate
Bacteroides_sp_4_1_36	Flavonifractor_plautii_ATCC_29863	Bacteroidetes	Firmicutes	Bacteroidia	Clostridia	Bacteroides	Flavonifractor	12-Dehydrocholate
Bacteroides_sp_4_1_36	Holdemania_filiformis_VPI_J1_31B_1_DSM_12042	Bacteroidetes	Firmicutes	Bacteroidia	Erysipelotrichia	Bacteroides	Holdemania	12-Dehydrocholate
Bacteroides_sp_4_1_36	Lysinibacillus_fusiformis_ZB2	Bacteroidetes	Firmicutes	Bacteroidia	Bacilli	Bacteroides	Lysinibacillus	12-Dehydrocholate
Bacteroides_sp_4_1_36	Mycobacterium_avium_subsp_avium_ATCC_25291	Bacteroidetes	Actinobacteria	Bacteroidia	Actinobacteria	Bacteroides	Mycobacterium	12-Dehydrocholate
Bacteroides_sp_4_1_36	Rhodococcus_equi_ATCC_33707	Bacteroidetes	Actinobacteria	Bacteroidia	Actinobacteria	Bacteroides	Rhodococcus	12-Dehydrocholate
Bacteroides_sp_4_3_47FAA	Clostridiales_sp_1_7_47FAA	Bacteroidetes	Firmicutes	Bacteroidia	Clostridia	Bacteroides	unclassified Clostridiales	12-Dehydrocholate
Bacteroides_sp_4_3_47FAA	Clostridium_asparagiforme_DSM_15981	Bacteroidetes	Firmicutes	Bacteroidia	Clostridia	Bacteroides	Lachnoclostridium	12-Dehydrocholate
Bacteroides_sp_4_3_47FAA	Clostridium_citroniae_WAL_17108	Bacteroidetes	Firmicutes	Bacteroidia	Clostridia	Bacteroides	Lachnoclostridium	12-Dehydrocholate
Bacteroides_sp_4_3_47FAA	Clostridium_hylemonae_DSM_15053	Bacteroidetes	Firmicutes	Bacteroidia	Clostridia	Bacteroides	Lachnoclostridium	12-Dehydrocholate
Bacteroides_sp_4_3_47FAA	Clostridium_leptum_DSM_753	Bacteroidetes	Firmicutes	Bacteroidia	Clostridia	Bacteroides	Ruminiclostridium	12-Dehydrocholate
Bacteroides_sp_4_3_47FAA	Clostridium_ramosum_VPI_0427_DSM_1402	Bacteroidetes	Firmicutes	Bacteroidia	Erysipelotrichia	Bacteroides	Erysipelatoclostridium	12-Dehydrocholate
Bacteroides_sp_4_3_47FAA	Clostridium_scindens_ATCC_35704	Bacteroidetes	Firmicutes	Bacteroidia	Clostridia	Bacteroides	Lachnoclostridium	12-Dehydrocholate
Bacteroides_sp_4_3_47FAA	Collinsella_stercoris_DSM_13279	Bacteroidetes	Actinobacteria	Bacteroidia	Coriobacteriia	Bacteroides	Collinsella	12-Dehydrocholate
Bacteroides_sp_4_3_47FAA	Dietzia_cinnamea_P4	Bacteroidetes	Actinobacteria	Bacteroidia	Actinobacteria	Bacteroides	Dietzia	12-Dehydrocholate
Bacteroides_sp_4_3_47FAA	Dorea_formicigenerans_ATCC_27755	Bacteroidetes	Firmicutes	Bacteroidia	Clostridia	Bacteroides	Dorea	12-Dehydrocholate
Bacteroides_sp_4_3_47FAA	Eggerthella_lenta_DSM_2243	Bacteroidetes	Actinobacteria	Bacteroidia	Coriobacteriia	Bacteroides	Eggerthella	12-Dehydrocholate
Bacteroides_sp_4_3_47FAA	Eggerthella_sp_1_3_56FAA	Bacteroidetes	Actinobacteria	Bacteroidia	Coriobacteriia	Bacteroides	Eggerthella	12-Dehydrocholate
Bacteroides_sp_4_3_47FAA	Faecalibacterium_cf_prausnitzii_KLE1255	Bacteroidetes	Firmicutes	Bacteroidia	Clostridia	Bacteroides	Faecalibacterium	12-Dehydrocholate
Bacteroides_sp_4_3_47FAA	Faecalibacterium_prausnitzii_L2_6	Bacteroidetes	Firmicutes	Bacteroidia	Clostridia	Bacteroides	Faecalibacterium	12-Dehydrocholate
Bacteroides_sp_4_3_47FAA	Flavonifractor_plautii_ATCC_29863	Bacteroidetes	Firmicutes	Bacteroidia	Clostridia	Bacteroides	Flavonifractor	12-Dehydrocholate
Bacteroides_sp_4_3_47FAA	Holdemania_filiformis_VPI_J1_31B_1_DSM_12042	Bacteroidetes	Firmicutes	Bacteroidia	Erysipelotrichia	Bacteroides	Holdemania	12-Dehydrocholate
Bacteroides_sp_4_3_47FAA	Lysinibacillus_fusiformis_ZB2	Bacteroidetes	Firmicutes	Bacteroidia	Bacilli	Bacteroides	Lysinibacillus	12-Dehydrocholate
Bacteroides_sp_4_3_47FAA	Mycobacterium_avium_subsp_avium_ATCC_25291	Bacteroidetes	Actinobacteria	Bacteroidia	Actinobacteria	Bacteroides	Mycobacterium	12-Dehydrocholate
Bacteroides_sp_4_3_47FAA	Rhodococcus_equi_ATCC_33707	Bacteroidetes	Actinobacteria	Bacteroidia	Actinobacteria	Bacteroides	Rhodococcus	12-Dehydrocholate
Bacteroides_sp_9_1_42FAA	Clostridiales_sp_1_7_47FAA	Bacteroidetes	Firmicutes	Bacteroidia	Clostridia	Bacteroides	unclassified Clostridiales	12-Dehydrocholate
Bacteroides_sp_9_1_42FAA	Clostridium_asparagiforme_DSM_15981	Bacteroidetes	Firmicutes	Bacteroidia	Clostridia	Bacteroides	Lachnoclostridium	12-Dehydrocholate
Bacteroides_sp_9_1_42FAA	Clostridium_citroniae_WAL_17108	Bacteroidetes	Firmicutes	Bacteroidia	Clostridia	Bacteroides	Lachnoclostridium	12-Dehydrocholate
Bacteroides_sp_9_1_42FAA	Clostridium_hylemonae_DSM_15053	Bacteroidetes	Firmicutes	Bacteroidia	Clostridia	Bacteroides	Lachnoclostridium	12-Dehydrocholate
Bacteroides_sp_9_1_42FAA	Clostridium_leptum_DSM_753	Bacteroidetes	Firmicutes	Bacteroidia	Clostridia	Bacteroides	Ruminiclostridium	12-Dehydrocholate
Bacteroides_sp_9_1_42FAA	Clostridium_ramosum_VPI_0427_DSM_1402	Bacteroidetes	Firmicutes	Bacteroidia	Erysipelotrichia	Bacteroides	Erysipelatoclostridium	12-Dehydrocholate
Bacteroides_sp_9_1_42FAA	Clostridium_scindens_ATCC_35704	Bacteroidetes	Firmicutes	Bacteroidia	Clostridia	Bacteroides	Lachnoclostridium	12-Dehydrocholate
Bacteroides_sp_9_1_42FAA	Collinsella_stercoris_DSM_13279	Bacteroidetes	Actinobacteria	Bacteroidia	Coriobacteriia	Bacteroides	Collinsella	12-Dehydrocholate
Bacteroides_sp_9_1_42FAA	Dietzia_cinnamea_P4	Bacteroidetes	Actinobacteria	Bacteroidia	Actinobacteria	Bacteroides	Dietzia	12-Dehydrocholate
Bacteroides_sp_9_1_42FAA	Dorea_formicigenerans_ATCC_27755	Bacteroidetes	Firmicutes	Bacteroidia	Clostridia	Bacteroides	Dorea	12-Dehydrocholate
Bacteroides_sp_9_1_42FAA	Eggerthella_lenta_DSM_2243	Bacteroidetes	Actinobacteria	Bacteroidia	Coriobacteriia	Bacteroides	Eggerthella	12-Dehydrocholate
Bacteroides_sp_9_1_42FAA	Eggerthella_sp_1_3_56FAA	Bacteroidetes	Actinobacteria	Bacteroidia	Coriobacteriia	Bacteroides	Eggerthella	12-Dehydrocholate
Bacteroides_sp_9_1_42FAA	Faecalibacterium_cf_prausnitzii_KLE1255	Bacteroidetes	Firmicutes	Bacteroidia	Clostridia	Bacteroides	Faecalibacterium	12-Dehydrocholate
Bacteroides_sp_9_1_42FAA	Faecalibacterium_prausnitzii_L2_6	Bacteroidetes	Firmicutes	Bacteroidia	Clostridia	Bacteroides	Faecalibacterium	12-Dehydrocholate
Bacteroides_sp_9_1_42FAA	Flavonifractor_plautii_ATCC_29863	Bacteroidetes	Firmicutes	Bacteroidia	Clostridia	Bacteroides	Flavonifractor	12-Dehydrocholate
Bacteroides_sp_9_1_42FAA	Holdemania_filiformis_VPI_J1_31B_1_DSM_12042	Bacteroidetes	Firmicutes	Bacteroidia	Erysipelotrichia	Bacteroides	Holdemania	12-Dehydrocholate
Bacteroides_sp_9_1_42FAA	Lysinibacillus_fusiformis_ZB2	Bacteroidetes	Firmicutes	Bacteroidia	Bacilli	Bacteroides	Lysinibacillus	12-Dehydrocholate
Bacteroides_sp_9_1_42FAA	Mycobacterium_avium_subsp_avium_ATCC_25291	Bacteroidetes	Actinobacteria	Bacteroidia	Actinobacteria	Bacteroides	Mycobacterium	12-Dehydrocholate
Bacteroides_sp_9_1_42FAA	Rhodococcus_equi_ATCC_33707	Bacteroidetes	Actinobacteria	Bacteroidia	Actinobacteria	Bacteroides	Rhodococcus	12-Dehydrocholate
Bacteroides_sp_D1	Clostridiales_sp_1_7_47FAA	Bacteroidetes	Firmicutes	Bacteroidia	Clostridia	Bacteroides	unclassified Clostridiales	12-Dehydrocholate
Bacteroides_sp_D1	Clostridium_asparagiforme_DSM_15981	Bacteroidetes	Firmicutes	Bacteroidia	Clostridia	Bacteroides	Lachnoclostridium	12-Dehydrocholate
Bacteroides_sp_D1	Clostridium_citroniae_WAL_17108	Bacteroidetes	Firmicutes	Bacteroidia	Clostridia	Bacteroides	Lachnoclostridium	12-Dehydrocholate
Bacteroides_sp_D1	Clostridium_hylemonae_DSM_15053	Bacteroidetes	Firmicutes	Bacteroidia	Clostridia	Bacteroides	Lachnoclostridium	12-Dehydrocholate
Bacteroides_sp_D1	Clostridium_leptum_DSM_753	Bacteroidetes	Firmicutes	Bacteroidia	Clostridia	Bacteroides	Ruminiclostridium	12-Dehydrocholate
Bacteroides_sp_D1	Clostridium_ramosum_VPI_0427_DSM_1402	Bacteroidetes	Firmicutes	Bacteroidia	Erysipelotrichia	Bacteroides	Erysipelatoclostridium	12-Dehydrocholate
Bacteroides_sp_D1	Clostridium_scindens_ATCC_35704	Bacteroidetes	Firmicutes	Bacteroidia	Clostridia	Bacteroides	Lachnoclostridium	12-Dehydrocholate
Bacteroides_sp_D1	Collinsella_stercoris_DSM_13279	Bacteroidetes	Actinobacteria	Bacteroidia	Coriobacteriia	Bacteroides	Collinsella	12-Dehydrocholate
Bacteroides_sp_D1	Dietzia_cinnamea_P4	Bacteroidetes	Actinobacteria	Bacteroidia	Actinobacteria	Bacteroides	Dietzia	12-Dehydrocholate
Bacteroides_sp_D1	Dorea_formicigenerans_ATCC_27755	Bacteroidetes	Firmicutes	Bacteroidia	Clostridia	Bacteroides	Dorea	12-Dehydrocholate
Bacteroides_sp_D1	Eggerthella_lenta_DSM_2243	Bacteroidetes	Actinobacteria	Bacteroidia	Coriobacteriia	Bacteroides	Eggerthella	12-Dehydrocholate
Bacteroides_sp_D1	Eggerthella_sp_1_3_56FAA	Bacteroidetes	Actinobacteria	Bacteroidia	Coriobacteriia	Bacteroides	Eggerthella	12-Dehydrocholate
Bacteroides_sp_D1	Faecalibacterium_cf_prausnitzii_KLE1255	Bacteroidetes	Firmicutes	Bacteroidia	Clostridia	Bacteroides	Faecalibacterium	12-Dehydrocholate
Bacteroides_sp_D1	Faecalibacterium_prausnitzii_L2_6	Bacteroidetes	Firmicutes	Bacteroidia	Clostridia	Bacteroides	Faecalibacterium	12-Dehydrocholate
Bacteroides_sp_D1	Flavonifractor_plautii_ATCC_29863	Bacteroidetes	Firmicutes	Bacteroidia	Clostridia	Bacteroides	Flavonifractor	12-Dehydrocholate
Bacteroides_sp_D1	Holdemania_filiformis_VPI_J1_31B_1_DSM_12042	Bacteroidetes	Firmicutes	Bacteroidia	Erysipelotrichia	Bacteroides	Holdemania	12-Dehydrocholate
Bacteroides_sp_D1	Lysinibacillus_fusiformis_ZB2	Bacteroidetes	Firmicutes	Bacteroidia	Bacilli	Bacteroides	Lysinibacillus	12-Dehydrocholate
Bacteroides_sp_D1	Mycobacterium_avium_subsp_avium_ATCC_25291	Bacteroidetes	Actinobacteria	Bacteroidia	Actinobacteria	Bacteroides	Mycobacterium	12-Dehydrocholate
Bacteroides_sp_D1	Rhodococcus_equi_ATCC_33707	Bacteroidetes	Actinobacteria	Bacteroidia	Actinobacteria	Bacteroides	Rhodococcus	12-Dehydrocholate
Bacteroides_sp_D20	Clostridiales_sp_1_7_47FAA	Bacteroidetes	Firmicutes	Bacteroidia	Clostridia	Bacteroides	unclassified Clostridiales	12-Dehydrocholate
Bacteroides_sp_D20	Clostridium_asparagiforme_DSM_15981	Bacteroidetes	Firmicutes	Bacteroidia	Clostridia	Bacteroides	Lachnoclostridium	12-Dehydrocholate
Bacteroides_sp_D20	Clostridium_citroniae_WAL_17108	Bacteroidetes	Firmicutes	Bacteroidia	Clostridia	Bacteroides	Lachnoclostridium	12-Dehydrocholate
Bacteroides_sp_D20	Clostridium_hylemonae_DSM_15053	Bacteroidetes	Firmicutes	Bacteroidia	Clostridia	Bacteroides	Lachnoclostridium	12-Dehydrocholate
Bacteroides_sp_D20	Clostridium_leptum_DSM_753	Bacteroidetes	Firmicutes	Bacteroidia	Clostridia	Bacteroides	Ruminiclostridium	12-Dehydrocholate
Bacteroides_sp_D20	Clostridium_ramosum_VPI_0427_DSM_1402	Bacteroidetes	Firmicutes	Bacteroidia	Erysipelotrichia	Bacteroides	Erysipelatoclostridium	12-Dehydrocholate
Bacteroides_sp_D20	Clostridium_scindens_ATCC_35704	Bacteroidetes	Firmicutes	Bacteroidia	Clostridia	Bacteroides	Lachnoclostridium	12-Dehydrocholate
Bacteroides_sp_D20	Collinsella_stercoris_DSM_13279	Bacteroidetes	Actinobacteria	Bacteroidia	Coriobacteriia	Bacteroides	Collinsella	12-Dehydrocholate
Bacteroides_sp_D20	Dietzia_cinnamea_P4	Bacteroidetes	Actinobacteria	Bacteroidia	Actinobacteria	Bacteroides	Dietzia	12-Dehydrocholate
Bacteroides_sp_D20	Dorea_formicigenerans_ATCC_27755	Bacteroidetes	Firmicutes	Bacteroidia	Clostridia	Bacteroides	Dorea	12-Dehydrocholate
Bacteroides_sp_D20	Eggerthella_lenta_DSM_2243	Bacteroidetes	Actinobacteria	Bacteroidia	Coriobacteriia	Bacteroides	Eggerthella	12-Dehydrocholate
Bacteroides_sp_D20	Eggerthella_sp_1_3_56FAA	Bacteroidetes	Actinobacteria	Bacteroidia	Coriobacteriia	Bacteroides	Eggerthella	12-Dehydrocholate
Bacteroides_sp_D20	Faecalibacterium_cf_prausnitzii_KLE1255	Bacteroidetes	Firmicutes	Bacteroidia	Clostridia	Bacteroides	Faecalibacterium	12-Dehydrocholate
Bacteroides_sp_D20	Faecalibacterium_prausnitzii_L2_6	Bacteroidetes	Firmicutes	Bacteroidia	Clostridia	Bacteroides	Faecalibacterium	12-Dehydrocholate
Bacteroides_sp_D20	Flavonifractor_plautii_ATCC_29863	Bacteroidetes	Firmicutes	Bacteroidia	Clostridia	Bacteroides	Flavonifractor	12-Dehydrocholate
Bacteroides_sp_D20	Holdemania_filiformis_VPI_J1_31B_1_DSM_12042	Bacteroidetes	Firmicutes	Bacteroidia	Erysipelotrichia	Bacteroides	Holdemania	12-Dehydrocholate
Bacteroides_sp_D20	Lysinibacillus_fusiformis_ZB2	Bacteroidetes	Firmicutes	Bacteroidia	Bacilli	Bacteroides	Lysinibacillus	12-Dehydrocholate
Bacteroides_sp_D20	Mycobacterium_avium_subsp_avium_ATCC_25291	Bacteroidetes	Actinobacteria	Bacteroidia	Actinobacteria	Bacteroides	Mycobacterium	12-Dehydrocholate
Bacteroides_sp_D20	Rhodococcus_equi_ATCC_33707	Bacteroidetes	Actinobacteria	Bacteroidia	Actinobacteria	Bacteroides	Rhodococcus	12-Dehydrocholate
Bacteroides_sp_D22	Clostridiales_sp_1_7_47FAA	Bacteroidetes	Firmicutes	Bacteroidia	Clostridia	Bacteroides	unclassified Clostridiales	12-Dehydrocholate
Bacteroides_sp_D22	Clostridium_asparagiforme_DSM_15981	Bacteroidetes	Firmicutes	Bacteroidia	Clostridia	Bacteroides	Lachnoclostridium	12-Dehydrocholate
Bacteroides_sp_D22	Clostridium_citroniae_WAL_17108	Bacteroidetes	Firmicutes	Bacteroidia	Clostridia	Bacteroides	Lachnoclostridium	12-Dehydrocholate
Bacteroides_sp_D22	Clostridium_hylemonae_DSM_15053	Bacteroidetes	Firmicutes	Bacteroidia	Clostridia	Bacteroides	Lachnoclostridium	12-Dehydrocholate
Bacteroides_sp_D22	Clostridium_leptum_DSM_753	Bacteroidetes	Firmicutes	Bacteroidia	Clostridia	Bacteroides	Ruminiclostridium	12-Dehydrocholate
Bacteroides_sp_D22	Clostridium_ramosum_VPI_0427_DSM_1402	Bacteroidetes	Firmicutes	Bacteroidia	Erysipelotrichia	Bacteroides	Erysipelatoclostridium	12-Dehydrocholate
Bacteroides_sp_D22	Clostridium_scindens_ATCC_35704	Bacteroidetes	Firmicutes	Bacteroidia	Clostridia	Bacteroides	Lachnoclostridium	12-Dehydrocholate
Bacteroides_sp_D22	Collinsella_stercoris_DSM_13279	Bacteroidetes	Actinobacteria	Bacteroidia	Coriobacteriia	Bacteroides	Collinsella	12-Dehydrocholate
Bacteroides_sp_D22	Dietzia_cinnamea_P4	Bacteroidetes	Actinobacteria	Bacteroidia	Actinobacteria	Bacteroides	Dietzia	12-Dehydrocholate
Bacteroides_sp_D22	Dorea_formicigenerans_ATCC_27755	Bacteroidetes	Firmicutes	Bacteroidia	Clostridia	Bacteroides	Dorea	12-Dehydrocholate
Bacteroides_sp_D22	Eggerthella_lenta_DSM_2243	Bacteroidetes	Actinobacteria	Bacteroidia	Coriobacteriia	Bacteroides	Eggerthella	12-Dehydrocholate
Bacteroides_sp_D22	Eggerthella_sp_1_3_56FAA	Bacteroidetes	Actinobacteria	Bacteroidia	Coriobacteriia	Bacteroides	Eggerthella	12-Dehydrocholate
Bacteroides_sp_D22	Faecalibacterium_cf_prausnitzii_KLE1255	Bacteroidetes	Firmicutes	Bacteroidia	Clostridia	Bacteroides	Faecalibacterium	12-Dehydrocholate
Bacteroides_sp_D22	Faecalibacterium_prausnitzii_L2_6	Bacteroidetes	Firmicutes	Bacteroidia	Clostridia	Bacteroides	Faecalibacterium	12-Dehydrocholate
Bacteroides_sp_D22	Flavonifractor_plautii_ATCC_29863	Bacteroidetes	Firmicutes	Bacteroidia	Clostridia	Bacteroides	Flavonifractor	12-Dehydrocholate
Bacteroides_sp_D22	Holdemania_filiformis_VPI_J1_31B_1_DSM_12042	Bacteroidetes	Firmicutes	Bacteroidia	Erysipelotrichia	Bacteroides	Holdemania	12-Dehydrocholate
Bacteroides_sp_D22	Lysinibacillus_fusiformis_ZB2	Bacteroidetes	Firmicutes	Bacteroidia	Bacilli	Bacteroides	Lysinibacillus	12-Dehydrocholate
Bacteroides_sp_D22	Mycobacterium_avium_subsp_avium_ATCC_25291	Bacteroidetes	Actinobacteria	Bacteroidia	Actinobacteria	Bacteroides	Mycobacterium	12-Dehydrocholate
Bacteroides_sp_D22	Rhodococcus_equi_ATCC_33707	Bacteroidetes	Actinobacteria	Bacteroidia	Actinobacteria	Bacteroides	Rhodococcus	12-Dehydrocholate
Bacteroides_uniformis_ATCC_8492	Clostridiales_sp_1_7_47FAA	Bacteroidetes	Firmicutes	Bacteroidia	Clostridia	Bacteroides	unclassified Clostridiales	12-Dehydrocholate
Bacteroides_uniformis_ATCC_8492	Clostridium_asparagiforme_DSM_15981	Bacteroidetes	Firmicutes	Bacteroidia	Clostridia	Bacteroides	Lachnoclostridium	12-Dehydrocholate
Bacteroides_uniformis_ATCC_8492	Clostridium_citroniae_WAL_17108	Bacteroidetes	Firmicutes	Bacteroidia	Clostridia	Bacteroides	Lachnoclostridium	12-Dehydrocholate
Bacteroides_uniformis_ATCC_8492	Clostridium_hylemonae_DSM_15053	Bacteroidetes	Firmicutes	Bacteroidia	Clostridia	Bacteroides	Lachnoclostridium	12-Dehydrocholate
Bacteroides_uniformis_ATCC_8492	Clostridium_leptum_DSM_753	Bacteroidetes	Firmicutes	Bacteroidia	Clostridia	Bacteroides	Ruminiclostridium	12-Dehydrocholate
Bacteroides_uniformis_ATCC_8492	Clostridium_ramosum_VPI_0427_DSM_1402	Bacteroidetes	Firmicutes	Bacteroidia	Erysipelotrichia	Bacteroides	Erysipelatoclostridium	12-Dehydrocholate
Bacteroides_uniformis_ATCC_8492	Clostridium_scindens_ATCC_35704	Bacteroidetes	Firmicutes	Bacteroidia	Clostridia	Bacteroides	Lachnoclostridium	12-Dehydrocholate
Bacteroides_uniformis_ATCC_8492	Collinsella_stercoris_DSM_13279	Bacteroidetes	Actinobacteria	Bacteroidia	Coriobacteriia	Bacteroides	Collinsella	12-Dehydrocholate
Bacteroides_uniformis_ATCC_8492	Dietzia_cinnamea_P4	Bacteroidetes	Actinobacteria	Bacteroidia	Actinobacteria	Bacteroides	Dietzia	12-Dehydrocholate
Bacteroides_uniformis_ATCC_8492	Dorea_formicigenerans_ATCC_27755	Bacteroidetes	Firmicutes	Bacteroidia	Clostridia	Bacteroides	Dorea	12-Dehydrocholate
Bacteroides_uniformis_ATCC_8492	Eggerthella_lenta_DSM_2243	Bacteroidetes	Actinobacteria	Bacteroidia	Coriobacteriia	Bacteroides	Eggerthella	12-Dehydrocholate
Bacteroides_uniformis_ATCC_8492	Eggerthella_sp_1_3_56FAA	Bacteroidetes	Actinobacteria	Bacteroidia	Coriobacteriia	Bacteroides	Eggerthella	12-Dehydrocholate
Bacteroides_uniformis_ATCC_8492	Faecalibacterium_cf_prausnitzii_KLE1255	Bacteroidetes	Firmicutes	Bacteroidia	Clostridia	Bacteroides	Faecalibacterium	12-Dehydrocholate
Bacteroides_uniformis_ATCC_8492	Faecalibacterium_prausnitzii_L2_6	Bacteroidetes	Firmicutes	Bacteroidia	Clostridia	Bacteroides	Faecalibacterium	12-Dehydrocholate
Bacteroides_uniformis_ATCC_8492	Flavonifractor_plautii_ATCC_29863	Bacteroidetes	Firmicutes	Bacteroidia	Clostridia	Bacteroides	Flavonifractor	12-Dehydrocholate
Bacteroides_uniformis_ATCC_8492	Holdemania_filiformis_VPI_J1_31B_1_DSM_12042	Bacteroidetes	Firmicutes	Bacteroidia	Erysipelotrichia	Bacteroides	Holdemania	12-Dehydrocholate
Bacteroides_uniformis_ATCC_8492	Lysinibacillus_fusiformis_ZB2	Bacteroidetes	Firmicutes	Bacteroidia	Bacilli	Bacteroides	Lysinibacillus	12-Dehydrocholate
Bacteroides_uniformis_ATCC_8492	Mycobacterium_avium_subsp_avium_ATCC_25291	Bacteroidetes	Actinobacteria	Bacteroidia	Actinobacteria	Bacteroides	Mycobacterium	12-Dehydrocholate
Bacteroides_uniformis_ATCC_8492	Rhodococcus_equi_ATCC_33707	Bacteroidetes	Actinobacteria	Bacteroidia	Actinobacteria	Bacteroides	Rhodococcus	12-Dehydrocholate
Bacteroides_vulgatus_ATCC_8482	Clostridiales_sp_1_7_47FAA	Bacteroidetes	Firmicutes	Bacteroidia	Clostridia	Bacteroides	unclassified Clostridiales	12-Dehydrocholate
Bacteroides_vulgatus_ATCC_8482	Clostridium_asparagiforme_DSM_15981	Bacteroidetes	Firmicutes	Bacteroidia	Clostridia	Bacteroides	Lachnoclostridium	12-Dehydrocholate
Bacteroides_vulgatus_ATCC_8482	Clostridium_citroniae_WAL_17108	Bacteroidetes	Firmicutes	Bacteroidia	Clostridia	Bacteroides	Lachnoclostridium	12-Dehydrocholate
Bacteroides_vulgatus_ATCC_8482	Clostridium_hylemonae_DSM_15053	Bacteroidetes	Firmicutes	Bacteroidia	Clostridia	Bacteroides	Lachnoclostridium	12-Dehydrocholate
Bacteroides_vulgatus_ATCC_8482	Clostridium_leptum_DSM_753	Bacteroidetes	Firmicutes	Bacteroidia	Clostridia	Bacteroides	Ruminiclostridium	12-Dehydrocholate
Bacteroides_vulgatus_ATCC_8482	Clostridium_ramosum_VPI_0427_DSM_1402	Bacteroidetes	Firmicutes	Bacteroidia	Erysipelotrichia	Bacteroides	Erysipelatoclostridium	12-Dehydrocholate
Bacteroides_vulgatus_ATCC_8482	Clostridium_scindens_ATCC_35704	Bacteroidetes	Firmicutes	Bacteroidia	Clostridia	Bacteroides	Lachnoclostridium	12-Dehydrocholate
Bacteroides_vulgatus_ATCC_8482	Collinsella_stercoris_DSM_13279	Bacteroidetes	Actinobacteria	Bacteroidia	Coriobacteriia	Bacteroides	Collinsella	12-Dehydrocholate
Bacteroides_vulgatus_ATCC_8482	Dietzia_cinnamea_P4	Bacteroidetes	Actinobacteria	Bacteroidia	Actinobacteria	Bacteroides	Dietzia	12-Dehydrocholate
Bacteroides_vulgatus_ATCC_8482	Dorea_formicigenerans_ATCC_27755	Bacteroidetes	Firmicutes	Bacteroidia	Clostridia	Bacteroides	Dorea	12-Dehydrocholate
Bacteroides_vulgatus_ATCC_8482	Eggerthella_lenta_DSM_2243	Bacteroidetes	Actinobacteria	Bacteroidia	Coriobacteriia	Bacteroides	Eggerthella	12-Dehydrocholate
Bacteroides_vulgatus_ATCC_8482	Eggerthella_sp_1_3_56FAA	Bacteroidetes	Actinobacteria	Bacteroidia	Coriobacteriia	Bacteroides	Eggerthella	12-Dehydrocholate
Bacteroides_vulgatus_ATCC_8482	Faecalibacterium_cf_prausnitzii_KLE1255	Bacteroidetes	Firmicutes	Bacteroidia	Clostridia	Bacteroides	Faecalibacterium	12-Dehydrocholate
Bacteroides_vulgatus_ATCC_8482	Faecalibacterium_prausnitzii_L2_6	Bacteroidetes	Firmicutes	Bacteroidia	Clostridia	Bacteroides	Faecalibacterium	12-Dehydrocholate
Bacteroides_vulgatus_ATCC_8482	Flavonifractor_plautii_ATCC_29863	Bacteroidetes	Firmicutes	Bacteroidia	Clostridia	Bacteroides	Flavonifractor	12-Dehydrocholate
Bacteroides_vulgatus_ATCC_8482	Holdemania_filiformis_VPI_J1_31B_1_DSM_12042	Bacteroidetes	Firmicutes	Bacteroidia	Erysipelotrichia	Bacteroides	Holdemania	12-Dehydrocholate
Bacteroides_vulgatus_ATCC_8482	Lysinibacillus_fusiformis_ZB2	Bacteroidetes	Firmicutes	Bacteroidia	Bacilli	Bacteroides	Lysinibacillus	12-Dehydrocholate
Bacteroides_vulgatus_ATCC_8482	Mycobacterium_avium_subsp_avium_ATCC_25291	Bacteroidetes	Actinobacteria	Bacteroidia	Actinobacteria	Bacteroides	Mycobacterium	12-Dehydrocholate
Bacteroides_vulgatus_ATCC_8482	Rhodococcus_equi_ATCC_33707	Bacteroidetes	Actinobacteria	Bacteroidia	Actinobacteria	Bacteroides	Rhodococcus	12-Dehydrocholate
Bacteroides_xylanisolvens_SD_CC_1b	Clostridiales_sp_1_7_47FAA	Bacteroidetes	Firmicutes	Bacteroidia	Clostridia	Bacteroides	unclassified Clostridiales	12-Dehydrocholate
Bacteroides_xylanisolvens_SD_CC_1b	Clostridium_asparagiforme_DSM_15981	Bacteroidetes	Firmicutes	Bacteroidia	Clostridia	Bacteroides	Lachnoclostridium	12-Dehydrocholate
Bacteroides_xylanisolvens_SD_CC_1b	Clostridium_citroniae_WAL_17108	Bacteroidetes	Firmicutes	Bacteroidia	Clostridia	Bacteroides	Lachnoclostridium	12-Dehydrocholate
Bacteroides_xylanisolvens_SD_CC_1b	Clostridium_hylemonae_DSM_15053	Bacteroidetes	Firmicutes	Bacteroidia	Clostridia	Bacteroides	Lachnoclostridium	12-Dehydrocholate
Bacteroides_xylanisolvens_SD_CC_1b	Clostridium_leptum_DSM_753	Bacteroidetes	Firmicutes	Bacteroidia	Clostridia	Bacteroides	Ruminiclostridium	12-Dehydrocholate
Bacteroides_xylanisolvens_SD_CC_1b	Clostridium_ramosum_VPI_0427_DSM_1402	Bacteroidetes	Firmicutes	Bacteroidia	Erysipelotrichia	Bacteroides	Erysipelatoclostridium	12-Dehydrocholate
Bacteroides_xylanisolvens_SD_CC_1b	Clostridium_scindens_ATCC_35704	Bacteroidetes	Firmicutes	Bacteroidia	Clostridia	Bacteroides	Lachnoclostridium	12-Dehydrocholate
Bacteroides_xylanisolvens_SD_CC_1b	Collinsella_stercoris_DSM_13279	Bacteroidetes	Actinobacteria	Bacteroidia	Coriobacteriia	Bacteroides	Collinsella	12-Dehydrocholate
Bacteroides_xylanisolvens_SD_CC_1b	Dietzia_cinnamea_P4	Bacteroidetes	Actinobacteria	Bacteroidia	Actinobacteria	Bacteroides	Dietzia	12-Dehydrocholate
Bacteroides_xylanisolvens_SD_CC_1b	Dorea_formicigenerans_ATCC_27755	Bacteroidetes	Firmicutes	Bacteroidia	Clostridia	Bacteroides	Dorea	12-Dehydrocholate
Bacteroides_xylanisolvens_SD_CC_1b	Eggerthella_lenta_DSM_2243	Bacteroidetes	Actinobacteria	Bacteroidia	Coriobacteriia	Bacteroides	Eggerthella	12-Dehydrocholate
Bacteroides_xylanisolvens_SD_CC_1b	Eggerthella_sp_1_3_56FAA	Bacteroidetes	Actinobacteria	Bacteroidia	Coriobacteriia	Bacteroides	Eggerthella	12-Dehydrocholate
Bacteroides_xylanisolvens_SD_CC_1b	Faecalibacterium_cf_prausnitzii_KLE1255	Bacteroidetes	Firmicutes	Bacteroidia	Clostridia	Bacteroides	Faecalibacterium	12-Dehydrocholate
Bacteroides_xylanisolvens_SD_CC_1b	Faecalibacterium_prausnitzii_L2_6	Bacteroidetes	Firmicutes	Bacteroidia	Clostridia	Bacteroides	Faecalibacterium	12-Dehydrocholate
Bacteroides_xylanisolvens_SD_CC_1b	Flavonifractor_plautii_ATCC_29863	Bacteroidetes	Firmicutes	Bacteroidia	Clostridia	Bacteroides	Flavonifractor	12-Dehydrocholate
Bacteroides_xylanisolvens_SD_CC_1b	Holdemania_filiformis_VPI_J1_31B_1_DSM_12042	Bacteroidetes	Firmicutes	Bacteroidia	Erysipelotrichia	Bacteroides	Holdemania	12-Dehydrocholate
Bacteroides_xylanisolvens_SD_CC_1b	Lysinibacillus_fusiformis_ZB2	Bacteroidetes	Firmicutes	Bacteroidia	Bacilli	Bacteroides	Lysinibacillus	12-Dehydrocholate
Bacteroides_xylanisolvens_SD_CC_1b	Mycobacterium_avium_subsp_avium_ATCC_25291	Bacteroidetes	Actinobacteria	Bacteroidia	Actinobacteria	Bacteroides	Mycobacterium	12-Dehydrocholate
Bacteroides_xylanisolvens_SD_CC_1b	Rhodococcus_equi_ATCC_33707	Bacteroidetes	Actinobacteria	Bacteroidia	Actinobacteria	Bacteroides	Rhodococcus	12-Dehydrocholate
Bacteroides_xylanisolvens_XB1A	Clostridiales_sp_1_7_47FAA	Bacteroidetes	Firmicutes	Bacteroidia	Clostridia	Bacteroides	unclassified Clostridiales	12-Dehydrocholate
Bacteroides_xylanisolvens_XB1A	Clostridium_asparagiforme_DSM_15981	Bacteroidetes	Firmicutes	Bacteroidia	Clostridia	Bacteroides	Lachnoclostridium	12-Dehydrocholate
Bacteroides_xylanisolvens_XB1A	Clostridium_citroniae_WAL_17108	Bacteroidetes	Firmicutes	Bacteroidia	Clostridia	Bacteroides	Lachnoclostridium	12-Dehydrocholate
Bacteroides_xylanisolvens_XB1A	Clostridium_hylemonae_DSM_15053	Bacteroidetes	Firmicutes	Bacteroidia	Clostridia	Bacteroides	Lachnoclostridium	12-Dehydrocholate
Bacteroides_xylanisolvens_XB1A	Clostridium_leptum_DSM_753	Bacteroidetes	Firmicutes	Bacteroidia	Clostridia	Bacteroides	Ruminiclostridium	12-Dehydrocholate
Bacteroides_xylanisolvens_XB1A	Clostridium_ramosum_VPI_0427_DSM_1402	Bacteroidetes	Firmicutes	Bacteroidia	Erysipelotrichia	Bacteroides	Erysipelatoclostridium	12-Dehydrocholate
Bacteroides_xylanisolvens_XB1A	Clostridium_scindens_ATCC_35704	Bacteroidetes	Firmicutes	Bacteroidia	Clostridia	Bacteroides	Lachnoclostridium	12-Dehydrocholate
Bacteroides_xylanisolvens_XB1A	Collinsella_stercoris_DSM_13279	Bacteroidetes	Actinobacteria	Bacteroidia	Coriobacteriia	Bacteroides	Collinsella	12-Dehydrocholate
Bacteroides_xylanisolvens_XB1A	Dietzia_cinnamea_P4	Bacteroidetes	Actinobacteria	Bacteroidia	Actinobacteria	Bacteroides	Dietzia	12-Dehydrocholate
Bacteroides_xylanisolvens_XB1A	Dorea_formicigenerans_ATCC_27755	Bacteroidetes	Firmicutes	Bacteroidia	Clostridia	Bacteroides	Dorea	12-Dehydrocholate
Bacteroides_xylanisolvens_XB1A	Eggerthella_lenta_DSM_2243	Bacteroidetes	Actinobacteria	Bacteroidia	Coriobacteriia	Bacteroides	Eggerthella	12-Dehydrocholate
Bacteroides_xylanisolvens_XB1A	Eggerthella_sp_1_3_56FAA	Bacteroidetes	Actinobacteria	Bacteroidia	Coriobacteriia	Bacteroides	Eggerthella	12-Dehydrocholate
Bacteroides_xylanisolvens_XB1A	Faecalibacterium_cf_prausnitzii_KLE1255	Bacteroidetes	Firmicutes	Bacteroidia	Clostridia	Bacteroides	Faecalibacterium	12-Dehydrocholate
Bacteroides_xylanisolvens_XB1A	Faecalibacterium_prausnitzii_L2_6	Bacteroidetes	Firmicutes	Bacteroidia	Clostridia	Bacteroides	Faecalibacterium	12-Dehydrocholate
Bacteroides_xylanisolvens_XB1A	Flavonifractor_plautii_ATCC_29863	Bacteroidetes	Firmicutes	Bacteroidia	Clostridia	Bacteroides	Flavonifractor	12-Dehydrocholate
Bacteroides_xylanisolvens_XB1A	Holdemania_filiformis_VPI_J1_31B_1_DSM_12042	Bacteroidetes	Firmicutes	Bacteroidia	Erysipelotrichia	Bacteroides	Holdemania	12-Dehydrocholate
Bacteroides_xylanisolvens_XB1A	Lysinibacillus_fusiformis_ZB2	Bacteroidetes	Firmicutes	Bacteroidia	Bacilli	Bacteroides	Lysinibacillus	12-Dehydrocholate
Bacteroides_xylanisolvens_XB1A	Mycobacterium_avium_subsp_avium_ATCC_25291	Bacteroidetes	Actinobacteria	Bacteroidia	Actinobacteria	Bacteroides	Mycobacterium	12-Dehydrocholate
Bacteroides_xylanisolvens_XB1A	Rhodococcus_equi_ATCC_33707	Bacteroidetes	Actinobacteria	Bacteroidia	Actinobacteria	Bacteroides	Rhodococcus	12-Dehydrocholate
Barnesiella_intestinihominis_YIT_11860	Clostridiales_sp_1_7_47FAA	Bacteroidetes	Firmicutes	Bacteroidia	Clostridia	Barnesiella	unclassified Clostridiales	12-Dehydrocholate
Barnesiella_intestinihominis_YIT_11860	Clostridium_asparagiforme_DSM_15981	Bacteroidetes	Firmicutes	Bacteroidia	Clostridia	Barnesiella	Lachnoclostridium	12-Dehydrocholate
Barnesiella_intestinihominis_YIT_11860	Clostridium_citroniae_WAL_17108	Bacteroidetes	Firmicutes	Bacteroidia	Clostridia	Barnesiella	Lachnoclostridium	12-Dehydrocholate
Barnesiella_intestinihominis_YIT_11860	Clostridium_hylemonae_DSM_15053	Bacteroidetes	Firmicutes	Bacteroidia	Clostridia	Barnesiella	Lachnoclostridium	12-Dehydrocholate
Barnesiella_intestinihominis_YIT_11860	Clostridium_leptum_DSM_753	Bacteroidetes	Firmicutes	Bacteroidia	Clostridia	Barnesiella	Ruminiclostridium	12-Dehydrocholate
Barnesiella_intestinihominis_YIT_11860	Clostridium_ramosum_VPI_0427_DSM_1402	Bacteroidetes	Firmicutes	Bacteroidia	Erysipelotrichia	Barnesiella	Erysipelatoclostridium	12-Dehydrocholate
Barnesiella_intestinihominis_YIT_11860	Clostridium_scindens_ATCC_35704	Bacteroidetes	Firmicutes	Bacteroidia	Clostridia	Barnesiella	Lachnoclostridium	12-Dehydrocholate
Barnesiella_intestinihominis_YIT_11860	Collinsella_stercoris_DSM_13279	Bacteroidetes	Actinobacteria	Bacteroidia	Coriobacteriia	Barnesiella	Collinsella	12-Dehydrocholate
Barnesiella_intestinihominis_YIT_11860	Dietzia_cinnamea_P4	Bacteroidetes	Actinobacteria	Bacteroidia	Actinobacteria	Barnesiella	Dietzia	12-Dehydrocholate
Barnesiella_intestinihominis_YIT_11860	Dorea_formicigenerans_ATCC_27755	Bacteroidetes	Firmicutes	Bacteroidia	Clostridia	Barnesiella	Dorea	12-Dehydrocholate
Barnesiella_intestinihominis_YIT_11860	Eggerthella_lenta_DSM_2243	Bacteroidetes	Actinobacteria	Bacteroidia	Coriobacteriia	Barnesiella	Eggerthella	12-Dehydrocholate
Barnesiella_intestinihominis_YIT_11860	Eggerthella_sp_1_3_56FAA	Bacteroidetes	Actinobacteria	Bacteroidia	Coriobacteriia	Barnesiella	Eggerthella	12-Dehydrocholate
Barnesiella_intestinihominis_YIT_11860	Faecalibacterium_cf_prausnitzii_KLE1255	Bacteroidetes	Firmicutes	Bacteroidia	Clostridia	Barnesiella	Faecalibacterium	12-Dehydrocholate
Barnesiella_intestinihominis_YIT_11860	Faecalibacterium_prausnitzii_L2_6	Bacteroidetes	Firmicutes	Bacteroidia	Clostridia	Barnesiella	Faecalibacterium	12-Dehydrocholate
Barnesiella_intestinihominis_YIT_11860	Flavonifractor_plautii_ATCC_29863	Bacteroidetes	Firmicutes	Bacteroidia	Clostridia	Barnesiella	Flavonifractor	12-Dehydrocholate
Barnesiella_intestinihominis_YIT_11860	Holdemania_filiformis_VPI_J1_31B_1_DSM_12042	Bacteroidetes	Firmicutes	Bacteroidia	Erysipelotrichia	Barnesiella	Holdemania	12-Dehydrocholate
Barnesiella_intestinihominis_YIT_11860	Lysinibacillus_fusiformis_ZB2	Bacteroidetes	Firmicutes	Bacteroidia	Bacilli	Barnesiella	Lysinibacillus	12-Dehydrocholate
Barnesiella_intestinihominis_YIT_11860	Mycobacterium_avium_subsp_avium_ATCC_25291	Bacteroidetes	Actinobacteria	Bacteroidia	Actinobacteria	Barnesiella	Mycobacterium	12-Dehydrocholate
Barnesiella_intestinihominis_YIT_11860	Rhodococcus_equi_ATCC_33707	Bacteroidetes	Actinobacteria	Bacteroidia	Actinobacteria	Barnesiella	Rhodococcus	12-Dehydrocholate
Bifidobacterium_adolescentis_ATCC_15703	Clostridiales_sp_1_7_47FAA	Actinobacteria	Firmicutes	Actinobacteria	Clostridia	Bifidobacterium	unclassified Clostridiales	12-Dehydrocholate
Bifidobacterium_adolescentis_ATCC_15703	Clostridium_asparagiforme_DSM_15981	Actinobacteria	Firmicutes	Actinobacteria	Clostridia	Bifidobacterium	Lachnoclostridium	12-Dehydrocholate
Bifidobacterium_adolescentis_ATCC_15703	Clostridium_citroniae_WAL_17108	Actinobacteria	Firmicutes	Actinobacteria	Clostridia	Bifidobacterium	Lachnoclostridium	12-Dehydrocholate
Bifidobacterium_adolescentis_ATCC_15703	Clostridium_hylemonae_DSM_15053	Actinobacteria	Firmicutes	Actinobacteria	Clostridia	Bifidobacterium	Lachnoclostridium	12-Dehydrocholate
Bifidobacterium_adolescentis_ATCC_15703	Clostridium_leptum_DSM_753	Actinobacteria	Firmicutes	Actinobacteria	Clostridia	Bifidobacterium	Ruminiclostridium	12-Dehydrocholate
Bifidobacterium_adolescentis_ATCC_15703	Clostridium_ramosum_VPI_0427_DSM_1402	Actinobacteria	Firmicutes	Actinobacteria	Erysipelotrichia	Bifidobacterium	Erysipelatoclostridium	12-Dehydrocholate
Bifidobacterium_adolescentis_ATCC_15703	Clostridium_scindens_ATCC_35704	Actinobacteria	Firmicutes	Actinobacteria	Clostridia	Bifidobacterium	Lachnoclostridium	12-Dehydrocholate
Bifidobacterium_adolescentis_ATCC_15703	Collinsella_stercoris_DSM_13279	Actinobacteria	Actinobacteria	Actinobacteria	Coriobacteriia	Bifidobacterium	Collinsella	12-Dehydrocholate
Bifidobacterium_adolescentis_ATCC_15703	Dietzia_cinnamea_P4	Actinobacteria	Actinobacteria	Actinobacteria	Actinobacteria	Bifidobacterium	Dietzia	12-Dehydrocholate
Bifidobacterium_adolescentis_ATCC_15703	Dorea_formicigenerans_ATCC_27755	Actinobacteria	Firmicutes	Actinobacteria	Clostridia	Bifidobacterium	Dorea	12-Dehydrocholate
Bifidobacterium_adolescentis_ATCC_15703	Eggerthella_lenta_DSM_2243	Actinobacteria	Actinobacteria	Actinobacteria	Coriobacteriia	Bifidobacterium	Eggerthella	12-Dehydrocholate
Bifidobacterium_adolescentis_ATCC_15703	Eggerthella_sp_1_3_56FAA	Actinobacteria	Actinobacteria	Actinobacteria	Coriobacteriia	Bifidobacterium	Eggerthella	12-Dehydrocholate
Bifidobacterium_adolescentis_ATCC_15703	Faecalibacterium_cf_prausnitzii_KLE1255	Actinobacteria	Firmicutes	Actinobacteria	Clostridia	Bifidobacterium	Faecalibacterium	12-Dehydrocholate
Bifidobacterium_adolescentis_ATCC_15703	Faecalibacterium_prausnitzii_L2_6	Actinobacteria	Firmicutes	Actinobacteria	Clostridia	Bifidobacterium	Faecalibacterium	12-Dehydrocholate
Bifidobacterium_adolescentis_ATCC_15703	Flavonifractor_plautii_ATCC_29863	Actinobacteria	Firmicutes	Actinobacteria	Clostridia	Bifidobacterium	Flavonifractor	12-Dehydrocholate
Bifidobacterium_adolescentis_ATCC_15703	Holdemania_filiformis_VPI_J1_31B_1_DSM_12042	Actinobacteria	Firmicutes	Actinobacteria	Erysipelotrichia	Bifidobacterium	Holdemania	12-Dehydrocholate
Bifidobacterium_adolescentis_ATCC_15703	Lysinibacillus_fusiformis_ZB2	Actinobacteria	Firmicutes	Actinobacteria	Bacilli	Bifidobacterium	Lysinibacillus	12-Dehydrocholate
Bifidobacterium_adolescentis_ATCC_15703	Mycobacterium_avium_subsp_avium_ATCC_25291	Actinobacteria	Actinobacteria	Actinobacteria	Actinobacteria	Bifidobacterium	Mycobacterium	12-Dehydrocholate
Bifidobacterium_adolescentis_ATCC_15703	Rhodococcus_equi_ATCC_33707	Actinobacteria	Actinobacteria	Actinobacteria	Actinobacteria	Bifidobacterium	Rhodococcus	12-Dehydrocholate
Bifidobacterium_angulatum_DSM_20098	Clostridiales_sp_1_7_47FAA	Actinobacteria	Firmicutes	Actinobacteria	Clostridia	Bifidobacterium	unclassified Clostridiales	12-Dehydrocholate
Bifidobacterium_angulatum_DSM_20098	Clostridium_asparagiforme_DSM_15981	Actinobacteria	Firmicutes	Actinobacteria	Clostridia	Bifidobacterium	Lachnoclostridium	12-Dehydrocholate
Bifidobacterium_angulatum_DSM_20098	Clostridium_citroniae_WAL_17108	Actinobacteria	Firmicutes	Actinobacteria	Clostridia	Bifidobacterium	Lachnoclostridium	12-Dehydrocholate
Bifidobacterium_angulatum_DSM_20098	Clostridium_hylemonae_DSM_15053	Actinobacteria	Firmicutes	Actinobacteria	Clostridia	Bifidobacterium	Lachnoclostridium	12-Dehydrocholate
Bifidobacterium_angulatum_DSM_20098	Clostridium_leptum_DSM_753	Actinobacteria	Firmicutes	Actinobacteria	Clostridia	Bifidobacterium	Ruminiclostridium	12-Dehydrocholate
Bifidobacterium_angulatum_DSM_20098	Clostridium_ramosum_VPI_0427_DSM_1402	Actinobacteria	Firmicutes	Actinobacteria	Erysipelotrichia	Bifidobacterium	Erysipelatoclostridium	12-Dehydrocholate
Bifidobacterium_angulatum_DSM_20098	Clostridium_scindens_ATCC_35704	Actinobacteria	Firmicutes	Actinobacteria	Clostridia	Bifidobacterium	Lachnoclostridium	12-Dehydrocholate
Bifidobacterium_angulatum_DSM_20098	Collinsella_stercoris_DSM_13279	Actinobacteria	Actinobacteria	Actinobacteria	Coriobacteriia	Bifidobacterium	Collinsella	12-Dehydrocholate
Bifidobacterium_angulatum_DSM_20098	Dietzia_cinnamea_P4	Actinobacteria	Actinobacteria	Actinobacteria	Actinobacteria	Bifidobacterium	Dietzia	12-Dehydrocholate
Bifidobacterium_angulatum_DSM_20098	Dorea_formicigenerans_ATCC_27755	Actinobacteria	Firmicutes	Actinobacteria	Clostridia	Bifidobacterium	Dorea	12-Dehydrocholate
Bifidobacterium_angulatum_DSM_20098	Eggerthella_lenta_DSM_2243	Actinobacteria	Actinobacteria	Actinobacteria	Coriobacteriia	Bifidobacterium	Eggerthella	12-Dehydrocholate
Bifidobacterium_angulatum_DSM_20098	Eggerthella_sp_1_3_56FAA	Actinobacteria	Actinobacteria	Actinobacteria	Coriobacteriia	Bifidobacterium	Eggerthella	12-Dehydrocholate
Bifidobacterium_angulatum_DSM_20098	Faecalibacterium_cf_prausnitzii_KLE1255	Actinobacteria	Firmicutes	Actinobacteria	Clostridia	Bifidobacterium	Faecalibacterium	12-Dehydrocholate
Bifidobacterium_angulatum_DSM_20098	Faecalibacterium_prausnitzii_L2_6	Actinobacteria	Firmicutes	Actinobacteria	Clostridia	Bifidobacterium	Faecalibacterium	12-Dehydrocholate
Bifidobacterium_angulatum_DSM_20098	Flavonifractor_plautii_ATCC_29863	Actinobacteria	Firmicutes	Actinobacteria	Clostridia	Bifidobacterium	Flavonifractor	12-Dehydrocholate
Bifidobacterium_angulatum_DSM_20098	Holdemania_filiformis_VPI_J1_31B_1_DSM_12042	Actinobacteria	Firmicutes	Actinobacteria	Erysipelotrichia	Bifidobacterium	Holdemania	12-Dehydrocholate
Bifidobacterium_angulatum_DSM_20098	Lysinibacillus_fusiformis_ZB2	Actinobacteria	Firmicutes	Actinobacteria	Bacilli	Bifidobacterium	Lysinibacillus	12-Dehydrocholate
Bifidobacterium_angulatum_DSM_20098	Mycobacterium_avium_subsp_avium_ATCC_25291	Actinobacteria	Actinobacteria	Actinobacteria	Actinobacteria	Bifidobacterium	Mycobacterium	12-Dehydrocholate
Bifidobacterium_angulatum_DSM_20098	Rhodococcus_equi_ATCC_33707	Actinobacteria	Actinobacteria	Actinobacteria	Actinobacteria	Bifidobacterium	Rhodococcus	12-Dehydrocholate
Bifidobacterium_animalis_lactis_AD011	Clostridiales_sp_1_7_47FAA	Actinobacteria	Firmicutes	Actinobacteria	Clostridia	Bifidobacterium	unclassified Clostridiales	12-Dehydrocholate
Bifidobacterium_animalis_lactis_AD011	Clostridium_asparagiforme_DSM_15981	Actinobacteria	Firmicutes	Actinobacteria	Clostridia	Bifidobacterium	Lachnoclostridium	12-Dehydrocholate
Bifidobacterium_animalis_lactis_AD011	Clostridium_citroniae_WAL_17108	Actinobacteria	Firmicutes	Actinobacteria	Clostridia	Bifidobacterium	Lachnoclostridium	12-Dehydrocholate
Bifidobacterium_animalis_lactis_AD011	Clostridium_hylemonae_DSM_15053	Actinobacteria	Firmicutes	Actinobacteria	Clostridia	Bifidobacterium	Lachnoclostridium	12-Dehydrocholate
Bifidobacterium_animalis_lactis_AD011	Clostridium_leptum_DSM_753	Actinobacteria	Firmicutes	Actinobacteria	Clostridia	Bifidobacterium	Ruminiclostridium	12-Dehydrocholate
Bifidobacterium_animalis_lactis_AD011	Clostridium_ramosum_VPI_0427_DSM_1402	Actinobacteria	Firmicutes	Actinobacteria	Erysipelotrichia	Bifidobacterium	Erysipelatoclostridium	12-Dehydrocholate
Bifidobacterium_animalis_lactis_AD011	Clostridium_scindens_ATCC_35704	Actinobacteria	Firmicutes	Actinobacteria	Clostridia	Bifidobacterium	Lachnoclostridium	12-Dehydrocholate
Bifidobacterium_animalis_lactis_AD011	Collinsella_stercoris_DSM_13279	Actinobacteria	Actinobacteria	Actinobacteria	Coriobacteriia	Bifidobacterium	Collinsella	12-Dehydrocholate
Bifidobacterium_animalis_lactis_AD011	Dietzia_cinnamea_P4	Actinobacteria	Actinobacteria	Actinobacteria	Actinobacteria	Bifidobacterium	Dietzia	12-Dehydrocholate
Bifidobacterium_animalis_lactis_AD011	Dorea_formicigenerans_ATCC_27755	Actinobacteria	Firmicutes	Actinobacteria	Clostridia	Bifidobacterium	Dorea	12-Dehydrocholate
Bifidobacterium_animalis_lactis_AD011	Eggerthella_lenta_DSM_2243	Actinobacteria	Actinobacteria	Actinobacteria	Coriobacteriia	Bifidobacterium	Eggerthella	12-Dehydrocholate
Bifidobacterium_animalis_lactis_AD011	Eggerthella_sp_1_3_56FAA	Actinobacteria	Actinobacteria	Actinobacteria	Coriobacteriia	Bifidobacterium	Eggerthella	12-Dehydrocholate
Bifidobacterium_animalis_lactis_AD011	Faecalibacterium_cf_prausnitzii_KLE1255	Actinobacteria	Firmicutes	Actinobacteria	Clostridia	Bifidobacterium	Faecalibacterium	12-Dehydrocholate
Bifidobacterium_animalis_lactis_AD011	Faecalibacterium_prausnitzii_L2_6	Actinobacteria	Firmicutes	Actinobacteria	Clostridia	Bifidobacterium	Faecalibacterium	12-Dehydrocholate
Bifidobacterium_animalis_lactis_AD011	Flavonifractor_plautii_ATCC_29863	Actinobacteria	Firmicutes	Actinobacteria	Clostridia	Bifidobacterium	Flavonifractor	12-Dehydrocholate
Bifidobacterium_animalis_lactis_AD011	Holdemania_filiformis_VPI_J1_31B_1_DSM_12042	Actinobacteria	Firmicutes	Actinobacteria	Erysipelotrichia	Bifidobacterium	Holdemania	12-Dehydrocholate
Bifidobacterium_animalis_lactis_AD011	Lysinibacillus_fusiformis_ZB2	Actinobacteria	Firmicutes	Actinobacteria	Bacilli	Bifidobacterium	Lysinibacillus	12-Dehydrocholate
Bifidobacterium_animalis_lactis_AD011	Mycobacterium_avium_subsp_avium_ATCC_25291	Actinobacteria	Actinobacteria	Actinobacteria	Actinobacteria	Bifidobacterium	Mycobacterium	12-Dehydrocholate
Bifidobacterium_animalis_lactis_AD011	Rhodococcus_equi_ATCC_33707	Actinobacteria	Actinobacteria	Actinobacteria	Actinobacteria	Bifidobacterium	Rhodococcus	12-Dehydrocholate
Bifidobacterium_animalis_lactis_BB_12	Clostridiales_sp_1_7_47FAA	Actinobacteria	Firmicutes	Actinobacteria	Clostridia	Bifidobacterium	unclassified Clostridiales	12-Dehydrocholate
Bifidobacterium_animalis_lactis_BB_12	Clostridium_asparagiforme_DSM_15981	Actinobacteria	Firmicutes	Actinobacteria	Clostridia	Bifidobacterium	Lachnoclostridium	12-Dehydrocholate
Bifidobacterium_animalis_lactis_BB_12	Clostridium_citroniae_WAL_17108	Actinobacteria	Firmicutes	Actinobacteria	Clostridia	Bifidobacterium	Lachnoclostridium	12-Dehydrocholate
Bifidobacterium_animalis_lactis_BB_12	Clostridium_hylemonae_DSM_15053	Actinobacteria	Firmicutes	Actinobacteria	Clostridia	Bifidobacterium	Lachnoclostridium	12-Dehydrocholate
Bifidobacterium_animalis_lactis_BB_12	Clostridium_leptum_DSM_753	Actinobacteria	Firmicutes	Actinobacteria	Clostridia	Bifidobacterium	Ruminiclostridium	12-Dehydrocholate
Bifidobacterium_animalis_lactis_BB_12	Clostridium_ramosum_VPI_0427_DSM_1402	Actinobacteria	Firmicutes	Actinobacteria	Erysipelotrichia	Bifidobacterium	Erysipelatoclostridium	12-Dehydrocholate
Bifidobacterium_animalis_lactis_BB_12	Clostridium_scindens_ATCC_35704	Actinobacteria	Firmicutes	Actinobacteria	Clostridia	Bifidobacterium	Lachnoclostridium	12-Dehydrocholate
Bifidobacterium_animalis_lactis_BB_12	Collinsella_stercoris_DSM_13279	Actinobacteria	Actinobacteria	Actinobacteria	Coriobacteriia	Bifidobacterium	Collinsella	12-Dehydrocholate
Bifidobacterium_animalis_lactis_BB_12	Dietzia_cinnamea_P4	Actinobacteria	Actinobacteria	Actinobacteria	Actinobacteria	Bifidobacterium	Dietzia	12-Dehydrocholate
Bifidobacterium_animalis_lactis_BB_12	Dorea_formicigenerans_ATCC_27755	Actinobacteria	Firmicutes	Actinobacteria	Clostridia	Bifidobacterium	Dorea	12-Dehydrocholate
Bifidobacterium_animalis_lactis_BB_12	Eggerthella_lenta_DSM_2243	Actinobacteria	Actinobacteria	Actinobacteria	Coriobacteriia	Bifidobacterium	Eggerthella	12-Dehydrocholate
Bifidobacterium_animalis_lactis_BB_12	Eggerthella_sp_1_3_56FAA	Actinobacteria	Actinobacteria	Actinobacteria	Coriobacteriia	Bifidobacterium	Eggerthella	12-Dehydrocholate
Bifidobacterium_animalis_lactis_BB_12	Faecalibacterium_cf_prausnitzii_KLE1255	Actinobacteria	Firmicutes	Actinobacteria	Clostridia	Bifidobacterium	Faecalibacterium	12-Dehydrocholate
Bifidobacterium_animalis_lactis_BB_12	Faecalibacterium_prausnitzii_L2_6	Actinobacteria	Firmicutes	Actinobacteria	Clostridia	Bifidobacterium	Faecalibacterium	12-Dehydrocholate
Bifidobacterium_animalis_lactis_BB_12	Flavonifractor_plautii_ATCC_29863	Actinobacteria	Firmicutes	Actinobacteria	Clostridia	Bifidobacterium	Flavonifractor	12-Dehydrocholate
Bifidobacterium_animalis_lactis_BB_12	Holdemania_filiformis_VPI_J1_31B_1_DSM_12042	Actinobacteria	Firmicutes	Actinobacteria	Erysipelotrichia	Bifidobacterium	Holdemania	12-Dehydrocholate
Bifidobacterium_animalis_lactis_BB_12	Lysinibacillus_fusiformis_ZB2	Actinobacteria	Firmicutes	Actinobacteria	Bacilli	Bifidobacterium	Lysinibacillus	12-Dehydrocholate
Bifidobacterium_animalis_lactis_BB_12	Mycobacterium_avium_subsp_avium_ATCC_25291	Actinobacteria	Actinobacteria	Actinobacteria	Actinobacteria	Bifidobacterium	Mycobacterium	12-Dehydrocholate
Bifidobacterium_animalis_lactis_BB_12	Rhodococcus_equi_ATCC_33707	Actinobacteria	Actinobacteria	Actinobacteria	Actinobacteria	Bifidobacterium	Rhodococcus	12-Dehydrocholate
Bifidobacterium_animalis_lactis_Bi_07	Clostridiales_sp_1_7_47FAA	Actinobacteria	Firmicutes	Actinobacteria	Clostridia	Bifidobacterium	unclassified Clostridiales	12-Dehydrocholate
Bifidobacterium_animalis_lactis_Bi_07	Clostridium_asparagiforme_DSM_15981	Actinobacteria	Firmicutes	Actinobacteria	Clostridia	Bifidobacterium	Lachnoclostridium	12-Dehydrocholate
Bifidobacterium_animalis_lactis_Bi_07	Clostridium_citroniae_WAL_17108	Actinobacteria	Firmicutes	Actinobacteria	Clostridia	Bifidobacterium	Lachnoclostridium	12-Dehydrocholate
Bifidobacterium_animalis_lactis_Bi_07	Clostridium_hylemonae_DSM_15053	Actinobacteria	Firmicutes	Actinobacteria	Clostridia	Bifidobacterium	Lachnoclostridium	12-Dehydrocholate
Bifidobacterium_animalis_lactis_Bi_07	Clostridium_leptum_DSM_753	Actinobacteria	Firmicutes	Actinobacteria	Clostridia	Bifidobacterium	Ruminiclostridium	12-Dehydrocholate
Bifidobacterium_animalis_lactis_Bi_07	Clostridium_ramosum_VPI_0427_DSM_1402	Actinobacteria	Firmicutes	Actinobacteria	Erysipelotrichia	Bifidobacterium	Erysipelatoclostridium	12-Dehydrocholate
Bifidobacterium_animalis_lactis_Bi_07	Clostridium_scindens_ATCC_35704	Actinobacteria	Firmicutes	Actinobacteria	Clostridia	Bifidobacterium	Lachnoclostridium	12-Dehydrocholate
Bifidobacterium_animalis_lactis_Bi_07	Collinsella_stercoris_DSM_13279	Actinobacteria	Actinobacteria	Actinobacteria	Coriobacteriia	Bifidobacterium	Collinsella	12-Dehydrocholate
Bifidobacterium_animalis_lactis_Bi_07	Dietzia_cinnamea_P4	Actinobacteria	Actinobacteria	Actinobacteria	Actinobacteria	Bifidobacterium	Dietzia	12-Dehydrocholate
Bifidobacterium_animalis_lactis_Bi_07	Dorea_formicigenerans_ATCC_27755	Actinobacteria	Firmicutes	Actinobacteria	Clostridia	Bifidobacterium	Dorea	12-Dehydrocholate
Bifidobacterium_animalis_lactis_Bi_07	Eggerthella_lenta_DSM_2243	Actinobacteria	Actinobacteria	Actinobacteria	Coriobacteriia	Bifidobacterium	Eggerthella	12-Dehydrocholate
Bifidobacterium_animalis_lactis_Bi_07	Eggerthella_sp_1_3_56FAA	Actinobacteria	Actinobacteria	Actinobacteria	Coriobacteriia	Bifidobacterium	Eggerthella	12-Dehydrocholate
Bifidobacterium_animalis_lactis_Bi_07	Faecalibacterium_cf_prausnitzii_KLE1255	Actinobacteria	Firmicutes	Actinobacteria	Clostridia	Bifidobacterium	Faecalibacterium	12-Dehydrocholate
Bifidobacterium_animalis_lactis_Bi_07	Faecalibacterium_prausnitzii_L2_6	Actinobacteria	Firmicutes	Actinobacteria	Clostridia	Bifidobacterium	Faecalibacterium	12-Dehydrocholate
Bifidobacterium_animalis_lactis_Bi_07	Flavonifractor_plautii_ATCC_29863	Actinobacteria	Firmicutes	Actinobacteria	Clostridia	Bifidobacterium	Flavonifractor	12-Dehydrocholate
Bifidobacterium_animalis_lactis_Bi_07	Holdemania_filiformis_VPI_J1_31B_1_DSM_12042	Actinobacteria	Firmicutes	Actinobacteria	Erysipelotrichia	Bifidobacterium	Holdemania	12-Dehydrocholate
Bifidobacterium_animalis_lactis_Bi_07	Lysinibacillus_fusiformis_ZB2	Actinobacteria	Firmicutes	Actinobacteria	Bacilli	Bifidobacterium	Lysinibacillus	12-Dehydrocholate
Bifidobacterium_animalis_lactis_Bi_07	Mycobacterium_avium_subsp_avium_ATCC_25291	Actinobacteria	Actinobacteria	Actinobacteria	Actinobacteria	Bifidobacterium	Mycobacterium	12-Dehydrocholate
Bifidobacterium_animalis_lactis_Bi_07	Rhodococcus_equi_ATCC_33707	Actinobacteria	Actinobacteria	Actinobacteria	Actinobacteria	Bifidobacterium	Rhodococcus	12-Dehydrocholate
Bifidobacterium_animalis_lactis_Bl_04_ATCC_SD5219	Clostridiales_sp_1_7_47FAA	Actinobacteria	Firmicutes	Actinobacteria	Clostridia	Bifidobacterium	unclassified Clostridiales	12-Dehydrocholate
Bifidobacterium_animalis_lactis_Bl_04_ATCC_SD5219	Clostridium_asparagiforme_DSM_15981	Actinobacteria	Firmicutes	Actinobacteria	Clostridia	Bifidobacterium	Lachnoclostridium	12-Dehydrocholate
Bifidobacterium_animalis_lactis_Bl_04_ATCC_SD5219	Clostridium_citroniae_WAL_17108	Actinobacteria	Firmicutes	Actinobacteria	Clostridia	Bifidobacterium	Lachnoclostridium	12-Dehydrocholate
Bifidobacterium_animalis_lactis_Bl_04_ATCC_SD5219	Clostridium_hylemonae_DSM_15053	Actinobacteria	Firmicutes	Actinobacteria	Clostridia	Bifidobacterium	Lachnoclostridium	12-Dehydrocholate
Bifidobacterium_animalis_lactis_Bl_04_ATCC_SD5219	Clostridium_leptum_DSM_753	Actinobacteria	Firmicutes	Actinobacteria	Clostridia	Bifidobacterium	Ruminiclostridium	12-Dehydrocholate
Bifidobacterium_animalis_lactis_Bl_04_ATCC_SD5219	Clostridium_ramosum_VPI_0427_DSM_1402	Actinobacteria	Firmicutes	Actinobacteria	Erysipelotrichia	Bifidobacterium	Erysipelatoclostridium	12-Dehydrocholate
Bifidobacterium_animalis_lactis_Bl_04_ATCC_SD5219	Clostridium_scindens_ATCC_35704	Actinobacteria	Firmicutes	Actinobacteria	Clostridia	Bifidobacterium	Lachnoclostridium	12-Dehydrocholate
Bifidobacterium_animalis_lactis_Bl_04_ATCC_SD5219	Collinsella_stercoris_DSM_13279	Actinobacteria	Actinobacteria	Actinobacteria	Coriobacteriia	Bifidobacterium	Collinsella	12-Dehydrocholate
Bifidobacterium_animalis_lactis_Bl_04_ATCC_SD5219	Dietzia_cinnamea_P4	Actinobacteria	Actinobacteria	Actinobacteria	Actinobacteria	Bifidobacterium	Dietzia	12-Dehydrocholate
Bifidobacterium_animalis_lactis_Bl_04_ATCC_SD5219	Dorea_formicigenerans_ATCC_27755	Actinobacteria	Firmicutes	Actinobacteria	Clostridia	Bifidobacterium	Dorea	12-Dehydrocholate
Bifidobacterium_animalis_lactis_Bl_04_ATCC_SD5219	Eggerthella_lenta_DSM_2243	Actinobacteria	Actinobacteria	Actinobacteria	Coriobacteriia	Bifidobacterium	Eggerthella	12-Dehydrocholate
Bifidobacterium_animalis_lactis_Bl_04_ATCC_SD5219	Eggerthella_sp_1_3_56FAA	Actinobacteria	Actinobacteria	Actinobacteria	Coriobacteriia	Bifidobacterium	Eggerthella	12-Dehydrocholate
Bifidobacterium_animalis_lactis_Bl_04_ATCC_SD5219	Faecalibacterium_cf_prausnitzii_KLE1255	Actinobacteria	Firmicutes	Actinobacteria	Clostridia	Bifidobacterium	Faecalibacterium	12-Dehydrocholate
Bifidobacterium_animalis_lactis_Bl_04_ATCC_SD5219	Faecalibacterium_prausnitzii_L2_6	Actinobacteria	Firmicutes	Actinobacteria	Clostridia	Bifidobacterium	Faecalibacterium	12-Dehydrocholate
Bifidobacterium_animalis_lactis_Bl_04_ATCC_SD5219	Flavonifractor_plautii_ATCC_29863	Actinobacteria	Firmicutes	Actinobacteria	Clostridia	Bifidobacterium	Flavonifractor	12-Dehydrocholate
Bifidobacterium_animalis_lactis_Bl_04_ATCC_SD5219	Holdemania_filiformis_VPI_J1_31B_1_DSM_12042	Actinobacteria	Firmicutes	Actinobacteria	Erysipelotrichia	Bifidobacterium	Holdemania	12-Dehydrocholate
Bifidobacterium_animalis_lactis_Bl_04_ATCC_SD5219	Lysinibacillus_fusiformis_ZB2	Actinobacteria	Firmicutes	Actinobacteria	Bacilli	Bifidobacterium	Lysinibacillus	12-Dehydrocholate
Bifidobacterium_animalis_lactis_Bl_04_ATCC_SD5219	Mycobacterium_avium_subsp_avium_ATCC_25291	Actinobacteria	Actinobacteria	Actinobacteria	Actinobacteria	Bifidobacterium	Mycobacterium	12-Dehydrocholate
Bifidobacterium_animalis_lactis_Bl_04_ATCC_SD5219	Rhodococcus_equi_ATCC_33707	Actinobacteria	Actinobacteria	Actinobacteria	Actinobacteria	Bifidobacterium	Rhodococcus	12-Dehydrocholate
Bifidobacterium_animalis_lactis_CNCM_I_2494	Clostridiales_sp_1_7_47FAA	Actinobacteria	Firmicutes	Actinobacteria	Clostridia	Bifidobacterium	unclassified Clostridiales	12-Dehydrocholate
Bifidobacterium_animalis_lactis_CNCM_I_2494	Clostridium_asparagiforme_DSM_15981	Actinobacteria	Firmicutes	Actinobacteria	Clostridia	Bifidobacterium	Lachnoclostridium	12-Dehydrocholate
Bifidobacterium_animalis_lactis_CNCM_I_2494	Clostridium_citroniae_WAL_17108	Actinobacteria	Firmicutes	Actinobacteria	Clostridia	Bifidobacterium	Lachnoclostridium	12-Dehydrocholate
Bifidobacterium_animalis_lactis_CNCM_I_2494	Clostridium_hylemonae_DSM_15053	Actinobacteria	Firmicutes	Actinobacteria	Clostridia	Bifidobacterium	Lachnoclostridium	12-Dehydrocholate
Bifidobacterium_animalis_lactis_CNCM_I_2494	Clostridium_leptum_DSM_753	Actinobacteria	Firmicutes	Actinobacteria	Clostridia	Bifidobacterium	Ruminiclostridium	12-Dehydrocholate
Bifidobacterium_animalis_lactis_CNCM_I_2494	Clostridium_ramosum_VPI_0427_DSM_1402	Actinobacteria	Firmicutes	Actinobacteria	Erysipelotrichia	Bifidobacterium	Erysipelatoclostridium	12-Dehydrocholate
Bifidobacterium_animalis_lactis_CNCM_I_2494	Clostridium_scindens_ATCC_35704	Actinobacteria	Firmicutes	Actinobacteria	Clostridia	Bifidobacterium	Lachnoclostridium	12-Dehydrocholate
Bifidobacterium_animalis_lactis_CNCM_I_2494	Collinsella_stercoris_DSM_13279	Actinobacteria	Actinobacteria	Actinobacteria	Coriobacteriia	Bifidobacterium	Collinsella	12-Dehydrocholate
Bifidobacterium_animalis_lactis_CNCM_I_2494	Dietzia_cinnamea_P4	Actinobacteria	Actinobacteria	Actinobacteria	Actinobacteria	Bifidobacterium	Dietzia	12-Dehydrocholate
Bifidobacterium_animalis_lactis_CNCM_I_2494	Dorea_formicigenerans_ATCC_27755	Actinobacteria	Firmicutes	Actinobacteria	Clostridia	Bifidobacterium	Dorea	12-Dehydrocholate
Bifidobacterium_animalis_lactis_CNCM_I_2494	Eggerthella_lenta_DSM_2243	Actinobacteria	Actinobacteria	Actinobacteria	Coriobacteriia	Bifidobacterium	Eggerthella	12-Dehydrocholate
Bifidobacterium_animalis_lactis_CNCM_I_2494	Eggerthella_sp_1_3_56FAA	Actinobacteria	Actinobacteria	Actinobacteria	Coriobacteriia	Bifidobacterium	Eggerthella	12-Dehydrocholate
Bifidobacterium_animalis_lactis_CNCM_I_2494	Faecalibacterium_cf_prausnitzii_KLE1255	Actinobacteria	Firmicutes	Actinobacteria	Clostridia	Bifidobacterium	Faecalibacterium	12-Dehydrocholate
Bifidobacterium_animalis_lactis_CNCM_I_2494	Faecalibacterium_prausnitzii_L2_6	Actinobacteria	Firmicutes	Actinobacteria	Clostridia	Bifidobacterium	Faecalibacterium	12-Dehydrocholate
Bifidobacterium_animalis_lactis_CNCM_I_2494	Flavonifractor_plautii_ATCC_29863	Actinobacteria	Firmicutes	Actinobacteria	Clostridia	Bifidobacterium	Flavonifractor	12-Dehydrocholate
Bifidobacterium_animalis_lactis_CNCM_I_2494	Holdemania_filiformis_VPI_J1_31B_1_DSM_12042	Actinobacteria	Firmicutes	Actinobacteria	Erysipelotrichia	Bifidobacterium	Holdemania	12-Dehydrocholate
Bifidobacterium_animalis_lactis_CNCM_I_2494	Lysinibacillus_fusiformis_ZB2	Actinobacteria	Firmicutes	Actinobacteria	Bacilli	Bifidobacterium	Lysinibacillus	12-Dehydrocholate
Bifidobacterium_animalis_lactis_CNCM_I_2494	Mycobacterium_avium_subsp_avium_ATCC_25291	Actinobacteria	Actinobacteria	Actinobacteria	Actinobacteria	Bifidobacterium	Mycobacterium	12-Dehydrocholate
Bifidobacterium_animalis_lactis_CNCM_I_2494	Rhodococcus_equi_ATCC_33707	Actinobacteria	Actinobacteria	Actinobacteria	Actinobacteria	Bifidobacterium	Rhodococcus	12-Dehydrocholate
Bifidobacterium_animalis_lactis_DSM_10140	Clostridiales_sp_1_7_47FAA	Actinobacteria	Firmicutes	Actinobacteria	Clostridia	Bifidobacterium	unclassified Clostridiales	12-Dehydrocholate
Bifidobacterium_animalis_lactis_DSM_10140	Clostridium_asparagiforme_DSM_15981	Actinobacteria	Firmicutes	Actinobacteria	Clostridia	Bifidobacterium	Lachnoclostridium	12-Dehydrocholate
Bifidobacterium_animalis_lactis_DSM_10140	Clostridium_citroniae_WAL_17108	Actinobacteria	Firmicutes	Actinobacteria	Clostridia	Bifidobacterium	Lachnoclostridium	12-Dehydrocholate
Bifidobacterium_animalis_lactis_DSM_10140	Clostridium_hylemonae_DSM_15053	Actinobacteria	Firmicutes	Actinobacteria	Clostridia	Bifidobacterium	Lachnoclostridium	12-Dehydrocholate
Bifidobacterium_animalis_lactis_DSM_10140	Clostridium_leptum_DSM_753	Actinobacteria	Firmicutes	Actinobacteria	Clostridia	Bifidobacterium	Ruminiclostridium	12-Dehydrocholate
Bifidobacterium_animalis_lactis_DSM_10140	Clostridium_ramosum_VPI_0427_DSM_1402	Actinobacteria	Firmicutes	Actinobacteria	Erysipelotrichia	Bifidobacterium	Erysipelatoclostridium	12-Dehydrocholate
Bifidobacterium_animalis_lactis_DSM_10140	Clostridium_scindens_ATCC_35704	Actinobacteria	Firmicutes	Actinobacteria	Clostridia	Bifidobacterium	Lachnoclostridium	12-Dehydrocholate
Bifidobacterium_animalis_lactis_DSM_10140	Collinsella_stercoris_DSM_13279	Actinobacteria	Actinobacteria	Actinobacteria	Coriobacteriia	Bifidobacterium	Collinsella	12-Dehydrocholate
Bifidobacterium_animalis_lactis_DSM_10140	Dietzia_cinnamea_P4	Actinobacteria	Actinobacteria	Actinobacteria	Actinobacteria	Bifidobacterium	Dietzia	12-Dehydrocholate
Bifidobacterium_animalis_lactis_DSM_10140	Dorea_formicigenerans_ATCC_27755	Actinobacteria	Firmicutes	Actinobacteria	Clostridia	Bifidobacterium	Dorea	12-Dehydrocholate
Bifidobacterium_animalis_lactis_DSM_10140	Eggerthella_lenta_DSM_2243	Actinobacteria	Actinobacteria	Actinobacteria	Coriobacteriia	Bifidobacterium	Eggerthella	12-Dehydrocholate
Bifidobacterium_animalis_lactis_DSM_10140	Eggerthella_sp_1_3_56FAA	Actinobacteria	Actinobacteria	Actinobacteria	Coriobacteriia	Bifidobacterium	Eggerthella	12-Dehydrocholate
Bifidobacterium_animalis_lactis_DSM_10140	Faecalibacterium_cf_prausnitzii_KLE1255	Actinobacteria	Firmicutes	Actinobacteria	Clostridia	Bifidobacterium	Faecalibacterium	12-Dehydrocholate
Bifidobacterium_animalis_lactis_DSM_10140	Faecalibacterium_prausnitzii_L2_6	Actinobacteria	Firmicutes	Actinobacteria	Clostridia	Bifidobacterium	Faecalibacterium	12-Dehydrocholate
Bifidobacterium_animalis_lactis_DSM_10140	Flavonifractor_plautii_ATCC_29863	Actinobacteria	Firmicutes	Actinobacteria	Clostridia	Bifidobacterium	Flavonifractor	12-Dehydrocholate
Bifidobacterium_animalis_lactis_DSM_10140	Holdemania_filiformis_VPI_J1_31B_1_DSM_12042	Actinobacteria	Firmicutes	Actinobacteria	Erysipelotrichia	Bifidobacterium	Holdemania	12-Dehydrocholate
Bifidobacterium_animalis_lactis_DSM_10140	Lysinibacillus_fusiformis_ZB2	Actinobacteria	Firmicutes	Actinobacteria	Bacilli	Bifidobacterium	Lysinibacillus	12-Dehydrocholate
Bifidobacterium_animalis_lactis_DSM_10140	Mycobacterium_avium_subsp_avium_ATCC_25291	Actinobacteria	Actinobacteria	Actinobacteria	Actinobacteria	Bifidobacterium	Mycobacterium	12-Dehydrocholate
Bifidobacterium_animalis_lactis_DSM_10140	Rhodococcus_equi_ATCC_33707	Actinobacteria	Actinobacteria	Actinobacteria	Actinobacteria	Bifidobacterium	Rhodococcus	12-Dehydrocholate
Bifidobacterium_animalis_lactis_V9	Clostridiales_sp_1_7_47FAA	Actinobacteria	Firmicutes	Actinobacteria	Clostridia	Bifidobacterium	unclassified Clostridiales	12-Dehydrocholate
Bifidobacterium_animalis_lactis_V9	Clostridium_asparagiforme_DSM_15981	Actinobacteria	Firmicutes	Actinobacteria	Clostridia	Bifidobacterium	Lachnoclostridium	12-Dehydrocholate
Bifidobacterium_animalis_lactis_V9	Clostridium_citroniae_WAL_17108	Actinobacteria	Firmicutes	Actinobacteria	Clostridia	Bifidobacterium	Lachnoclostridium	12-Dehydrocholate
Bifidobacterium_animalis_lactis_V9	Clostridium_hylemonae_DSM_15053	Actinobacteria	Firmicutes	Actinobacteria	Clostridia	Bifidobacterium	Lachnoclostridium	12-Dehydrocholate
Bifidobacterium_animalis_lactis_V9	Clostridium_leptum_DSM_753	Actinobacteria	Firmicutes	Actinobacteria	Clostridia	Bifidobacterium	Ruminiclostridium	12-Dehydrocholate
Bifidobacterium_animalis_lactis_V9	Clostridium_ramosum_VPI_0427_DSM_1402	Actinobacteria	Firmicutes	Actinobacteria	Erysipelotrichia	Bifidobacterium	Erysipelatoclostridium	12-Dehydrocholate
Bifidobacterium_animalis_lactis_V9	Clostridium_scindens_ATCC_35704	Actinobacteria	Firmicutes	Actinobacteria	Clostridia	Bifidobacterium	Lachnoclostridium	12-Dehydrocholate
Bifidobacterium_animalis_lactis_V9	Collinsella_stercoris_DSM_13279	Actinobacteria	Actinobacteria	Actinobacteria	Coriobacteriia	Bifidobacterium	Collinsella	12-Dehydrocholate
Bifidobacterium_animalis_lactis_V9	Dietzia_cinnamea_P4	Actinobacteria	Actinobacteria	Actinobacteria	Actinobacteria	Bifidobacterium	Dietzia	12-Dehydrocholate
Bifidobacterium_animalis_lactis_V9	Dorea_formicigenerans_ATCC_27755	Actinobacteria	Firmicutes	Actinobacteria	Clostridia	Bifidobacterium	Dorea	12-Dehydrocholate
Bifidobacterium_animalis_lactis_V9	Eggerthella_lenta_DSM_2243	Actinobacteria	Actinobacteria	Actinobacteria	Coriobacteriia	Bifidobacterium	Eggerthella	12-Dehydrocholate
Bifidobacterium_animalis_lactis_V9	Eggerthella_sp_1_3_56FAA	Actinobacteria	Actinobacteria	Actinobacteria	Coriobacteriia	Bifidobacterium	Eggerthella	12-Dehydrocholate
Bifidobacterium_animalis_lactis_V9	Faecalibacterium_cf_prausnitzii_KLE1255	Actinobacteria	Firmicutes	Actinobacteria	Clostridia	Bifidobacterium	Faecalibacterium	12-Dehydrocholate
Bifidobacterium_animalis_lactis_V9	Faecalibacterium_prausnitzii_L2_6	Actinobacteria	Firmicutes	Actinobacteria	Clostridia	Bifidobacterium	Faecalibacterium	12-Dehydrocholate
Bifidobacterium_animalis_lactis_V9	Flavonifractor_plautii_ATCC_29863	Actinobacteria	Firmicutes	Actinobacteria	Clostridia	Bifidobacterium	Flavonifractor	12-Dehydrocholate
Bifidobacterium_animalis_lactis_V9	Holdemania_filiformis_VPI_J1_31B_1_DSM_12042	Actinobacteria	Firmicutes	Actinobacteria	Erysipelotrichia	Bifidobacterium	Holdemania	12-Dehydrocholate
Bifidobacterium_animalis_lactis_V9	Lysinibacillus_fusiformis_ZB2	Actinobacteria	Firmicutes	Actinobacteria	Bacilli	Bifidobacterium	Lysinibacillus	12-Dehydrocholate
Bifidobacterium_animalis_lactis_V9	Mycobacterium_avium_subsp_avium_ATCC_25291	Actinobacteria	Actinobacteria	Actinobacteria	Actinobacteria	Bifidobacterium	Mycobacterium	12-Dehydrocholate
Bifidobacterium_animalis_lactis_V9	Rhodococcus_equi_ATCC_33707	Actinobacteria	Actinobacteria	Actinobacteria	Actinobacteria	Bifidobacterium	Rhodococcus	12-Dehydrocholate
Bifidobacterium_bifidum_BGN4	Clostridiales_sp_1_7_47FAA	Actinobacteria	Firmicutes	Actinobacteria	Clostridia	Bifidobacterium	unclassified Clostridiales	12-Dehydrocholate
Bifidobacterium_bifidum_BGN4	Clostridium_asparagiforme_DSM_15981	Actinobacteria	Firmicutes	Actinobacteria	Clostridia	Bifidobacterium	Lachnoclostridium	12-Dehydrocholate
Bifidobacterium_bifidum_BGN4	Clostridium_citroniae_WAL_17108	Actinobacteria	Firmicutes	Actinobacteria	Clostridia	Bifidobacterium	Lachnoclostridium	12-Dehydrocholate
Bifidobacterium_bifidum_BGN4	Clostridium_hylemonae_DSM_15053	Actinobacteria	Firmicutes	Actinobacteria	Clostridia	Bifidobacterium	Lachnoclostridium	12-Dehydrocholate
Bifidobacterium_bifidum_BGN4	Clostridium_leptum_DSM_753	Actinobacteria	Firmicutes	Actinobacteria	Clostridia	Bifidobacterium	Ruminiclostridium	12-Dehydrocholate
Bifidobacterium_bifidum_BGN4	Clostridium_ramosum_VPI_0427_DSM_1402	Actinobacteria	Firmicutes	Actinobacteria	Erysipelotrichia	Bifidobacterium	Erysipelatoclostridium	12-Dehydrocholate
Bifidobacterium_bifidum_BGN4	Clostridium_scindens_ATCC_35704	Actinobacteria	Firmicutes	Actinobacteria	Clostridia	Bifidobacterium	Lachnoclostridium	12-Dehydrocholate
Bifidobacterium_bifidum_BGN4	Collinsella_stercoris_DSM_13279	Actinobacteria	Actinobacteria	Actinobacteria	Coriobacteriia	Bifidobacterium	Collinsella	12-Dehydrocholate
Bifidobacterium_bifidum_BGN4	Dietzia_cinnamea_P4	Actinobacteria	Actinobacteria	Actinobacteria	Actinobacteria	Bifidobacterium	Dietzia	12-Dehydrocholate
Bifidobacterium_bifidum_BGN4	Dorea_formicigenerans_ATCC_27755	Actinobacteria	Firmicutes	Actinobacteria	Clostridia	Bifidobacterium	Dorea	12-Dehydrocholate
Bifidobacterium_bifidum_BGN4	Eggerthella_lenta_DSM_2243	Actinobacteria	Actinobacteria	Actinobacteria	Coriobacteriia	Bifidobacterium	Eggerthella	12-Dehydrocholate
Bifidobacterium_bifidum_BGN4	Eggerthella_sp_1_3_56FAA	Actinobacteria	Actinobacteria	Actinobacteria	Coriobacteriia	Bifidobacterium	Eggerthella	12-Dehydrocholate
Bifidobacterium_bifidum_BGN4	Faecalibacterium_cf_prausnitzii_KLE1255	Actinobacteria	Firmicutes	Actinobacteria	Clostridia	Bifidobacterium	Faecalibacterium	12-Dehydrocholate
Bifidobacterium_bifidum_BGN4	Faecalibacterium_prausnitzii_L2_6	Actinobacteria	Firmicutes	Actinobacteria	Clostridia	Bifidobacterium	Faecalibacterium	12-Dehydrocholate
Bifidobacterium_bifidum_BGN4	Flavonifractor_plautii_ATCC_29863	Actinobacteria	Firmicutes	Actinobacteria	Clostridia	Bifidobacterium	Flavonifractor	12-Dehydrocholate
Bifidobacterium_bifidum_BGN4	Holdemania_filiformis_VPI_J1_31B_1_DSM_12042	Actinobacteria	Firmicutes	Actinobacteria	Erysipelotrichia	Bifidobacterium	Holdemania	12-Dehydrocholate
Bifidobacterium_bifidum_BGN4	Lysinibacillus_fusiformis_ZB2	Actinobacteria	Firmicutes	Actinobacteria	Bacilli	Bifidobacterium	Lysinibacillus	12-Dehydrocholate
Bifidobacterium_bifidum_BGN4	Mycobacterium_avium_subsp_avium_ATCC_25291	Actinobacteria	Actinobacteria	Actinobacteria	Actinobacteria	Bifidobacterium	Mycobacterium	12-Dehydrocholate
Bifidobacterium_bifidum_BGN4	Rhodococcus_equi_ATCC_33707	Actinobacteria	Actinobacteria	Actinobacteria	Actinobacteria	Bifidobacterium	Rhodococcus	12-Dehydrocholate
Bifidobacterium_bifidum_NCIMB_41171	Clostridiales_sp_1_7_47FAA	Actinobacteria	Firmicutes	Actinobacteria	Clostridia	Bifidobacterium	unclassified Clostridiales	12-Dehydrocholate
Bifidobacterium_bifidum_NCIMB_41171	Clostridium_asparagiforme_DSM_15981	Actinobacteria	Firmicutes	Actinobacteria	Clostridia	Bifidobacterium	Lachnoclostridium	12-Dehydrocholate
Bifidobacterium_bifidum_NCIMB_41171	Clostridium_citroniae_WAL_17108	Actinobacteria	Firmicutes	Actinobacteria	Clostridia	Bifidobacterium	Lachnoclostridium	12-Dehydrocholate
Bifidobacterium_bifidum_NCIMB_41171	Clostridium_hylemonae_DSM_15053	Actinobacteria	Firmicutes	Actinobacteria	Clostridia	Bifidobacterium	Lachnoclostridium	12-Dehydrocholate
Bifidobacterium_bifidum_NCIMB_41171	Clostridium_leptum_DSM_753	Actinobacteria	Firmicutes	Actinobacteria	Clostridia	Bifidobacterium	Ruminiclostridium	12-Dehydrocholate
Bifidobacterium_bifidum_NCIMB_41171	Clostridium_ramosum_VPI_0427_DSM_1402	Actinobacteria	Firmicutes	Actinobacteria	Erysipelotrichia	Bifidobacterium	Erysipelatoclostridium	12-Dehydrocholate
Bifidobacterium_bifidum_NCIMB_41171	Clostridium_scindens_ATCC_35704	Actinobacteria	Firmicutes	Actinobacteria	Clostridia	Bifidobacterium	Lachnoclostridium	12-Dehydrocholate
Bifidobacterium_bifidum_NCIMB_41171	Collinsella_stercoris_DSM_13279	Actinobacteria	Actinobacteria	Actinobacteria	Coriobacteriia	Bifidobacterium	Collinsella	12-Dehydrocholate
Bifidobacterium_bifidum_NCIMB_41171	Dietzia_cinnamea_P4	Actinobacteria	Actinobacteria	Actinobacteria	Actinobacteria	Bifidobacterium	Dietzia	12-Dehydrocholate
Bifidobacterium_bifidum_NCIMB_41171	Dorea_formicigenerans_ATCC_27755	Actinobacteria	Firmicutes	Actinobacteria	Clostridia	Bifidobacterium	Dorea	12-Dehydrocholate
Bifidobacterium_bifidum_NCIMB_41171	Eggerthella_lenta_DSM_2243	Actinobacteria	Actinobacteria	Actinobacteria	Coriobacteriia	Bifidobacterium	Eggerthella	12-Dehydrocholate
Bifidobacterium_bifidum_NCIMB_41171	Eggerthella_sp_1_3_56FAA	Actinobacteria	Actinobacteria	Actinobacteria	Coriobacteriia	Bifidobacterium	Eggerthella	12-Dehydrocholate
Bifidobacterium_bifidum_NCIMB_41171	Faecalibacterium_cf_prausnitzii_KLE1255	Actinobacteria	Firmicutes	Actinobacteria	Clostridia	Bifidobacterium	Faecalibacterium	12-Dehydrocholate
Bifidobacterium_bifidum_NCIMB_41171	Faecalibacterium_prausnitzii_L2_6	Actinobacteria	Firmicutes	Actinobacteria	Clostridia	Bifidobacterium	Faecalibacterium	12-Dehydrocholate
Bifidobacterium_bifidum_NCIMB_41171	Flavonifractor_plautii_ATCC_29863	Actinobacteria	Firmicutes	Actinobacteria	Clostridia	Bifidobacterium	Flavonifractor	12-Dehydrocholate
Bifidobacterium_bifidum_NCIMB_41171	Holdemania_filiformis_VPI_J1_31B_1_DSM_12042	Actinobacteria	Firmicutes	Actinobacteria	Erysipelotrichia	Bifidobacterium	Holdemania	12-Dehydrocholate
Bifidobacterium_bifidum_NCIMB_41171	Lysinibacillus_fusiformis_ZB2	Actinobacteria	Firmicutes	Actinobacteria	Bacilli	Bifidobacterium	Lysinibacillus	12-Dehydrocholate
Bifidobacterium_bifidum_NCIMB_41171	Mycobacterium_avium_subsp_avium_ATCC_25291	Actinobacteria	Actinobacteria	Actinobacteria	Actinobacteria	Bifidobacterium	Mycobacterium	12-Dehydrocholate
Bifidobacterium_bifidum_NCIMB_41171	Rhodococcus_equi_ATCC_33707	Actinobacteria	Actinobacteria	Actinobacteria	Actinobacteria	Bifidobacterium	Rhodococcus	12-Dehydrocholate
Bifidobacterium_bifidum_PRL2010	Clostridiales_sp_1_7_47FAA	Actinobacteria	Firmicutes	Actinobacteria	Clostridia	Bifidobacterium	unclassified Clostridiales	12-Dehydrocholate
Bifidobacterium_bifidum_PRL2010	Clostridium_asparagiforme_DSM_15981	Actinobacteria	Firmicutes	Actinobacteria	Clostridia	Bifidobacterium	Lachnoclostridium	12-Dehydrocholate
Bifidobacterium_bifidum_PRL2010	Clostridium_citroniae_WAL_17108	Actinobacteria	Firmicutes	Actinobacteria	Clostridia	Bifidobacterium	Lachnoclostridium	12-Dehydrocholate
Bifidobacterium_bifidum_PRL2010	Clostridium_hylemonae_DSM_15053	Actinobacteria	Firmicutes	Actinobacteria	Clostridia	Bifidobacterium	Lachnoclostridium	12-Dehydrocholate
Bifidobacterium_bifidum_PRL2010	Clostridium_leptum_DSM_753	Actinobacteria	Firmicutes	Actinobacteria	Clostridia	Bifidobacterium	Ruminiclostridium	12-Dehydrocholate
Bifidobacterium_bifidum_PRL2010	Clostridium_ramosum_VPI_0427_DSM_1402	Actinobacteria	Firmicutes	Actinobacteria	Erysipelotrichia	Bifidobacterium	Erysipelatoclostridium	12-Dehydrocholate
Bifidobacterium_bifidum_PRL2010	Clostridium_scindens_ATCC_35704	Actinobacteria	Firmicutes	Actinobacteria	Clostridia	Bifidobacterium	Lachnoclostridium	12-Dehydrocholate
Bifidobacterium_bifidum_PRL2010	Collinsella_stercoris_DSM_13279	Actinobacteria	Actinobacteria	Actinobacteria	Coriobacteriia	Bifidobacterium	Collinsella	12-Dehydrocholate
Bifidobacterium_bifidum_PRL2010	Dietzia_cinnamea_P4	Actinobacteria	Actinobacteria	Actinobacteria	Actinobacteria	Bifidobacterium	Dietzia	12-Dehydrocholate
Bifidobacterium_bifidum_PRL2010	Dorea_formicigenerans_ATCC_27755	Actinobacteria	Firmicutes	Actinobacteria	Clostridia	Bifidobacterium	Dorea	12-Dehydrocholate
Bifidobacterium_bifidum_PRL2010	Eggerthella_lenta_DSM_2243	Actinobacteria	Actinobacteria	Actinobacteria	Coriobacteriia	Bifidobacterium	Eggerthella	12-Dehydrocholate
Bifidobacterium_bifidum_PRL2010	Eggerthella_sp_1_3_56FAA	Actinobacteria	Actinobacteria	Actinobacteria	Coriobacteriia	Bifidobacterium	Eggerthella	12-Dehydrocholate
Bifidobacterium_bifidum_PRL2010	Faecalibacterium_cf_prausnitzii_KLE1255	Actinobacteria	Firmicutes	Actinobacteria	Clostridia	Bifidobacterium	Faecalibacterium	12-Dehydrocholate
Bifidobacterium_bifidum_PRL2010	Faecalibacterium_prausnitzii_L2_6	Actinobacteria	Firmicutes	Actinobacteria	Clostridia	Bifidobacterium	Faecalibacterium	12-Dehydrocholate
Bifidobacterium_bifidum_PRL2010	Flavonifractor_plautii_ATCC_29863	Actinobacteria	Firmicutes	Actinobacteria	Clostridia	Bifidobacterium	Flavonifractor	12-Dehydrocholate
Bifidobacterium_bifidum_PRL2010	Holdemania_filiformis_VPI_J1_31B_1_DSM_12042	Actinobacteria	Firmicutes	Actinobacteria	Erysipelotrichia	Bifidobacterium	Holdemania	12-Dehydrocholate
Bifidobacterium_bifidum_PRL2010	Lysinibacillus_fusiformis_ZB2	Actinobacteria	Firmicutes	Actinobacteria	Bacilli	Bifidobacterium	Lysinibacillus	12-Dehydrocholate
Bifidobacterium_bifidum_PRL2010	Mycobacterium_avium_subsp_avium_ATCC_25291	Actinobacteria	Actinobacteria	Actinobacteria	Actinobacteria	Bifidobacterium	Mycobacterium	12-Dehydrocholate
Bifidobacterium_bifidum_PRL2010	Rhodococcus_equi_ATCC_33707	Actinobacteria	Actinobacteria	Actinobacteria	Actinobacteria	Bifidobacterium	Rhodococcus	12-Dehydrocholate
Bifidobacterium_bifidum_S17	Clostridiales_sp_1_7_47FAA	Actinobacteria	Firmicutes	Actinobacteria	Clostridia	Bifidobacterium	unclassified Clostridiales	12-Dehydrocholate
Bifidobacterium_bifidum_S17	Clostridium_asparagiforme_DSM_15981	Actinobacteria	Firmicutes	Actinobacteria	Clostridia	Bifidobacterium	Lachnoclostridium	12-Dehydrocholate
Bifidobacterium_bifidum_S17	Clostridium_citroniae_WAL_17108	Actinobacteria	Firmicutes	Actinobacteria	Clostridia	Bifidobacterium	Lachnoclostridium	12-Dehydrocholate
Bifidobacterium_bifidum_S17	Clostridium_hylemonae_DSM_15053	Actinobacteria	Firmicutes	Actinobacteria	Clostridia	Bifidobacterium	Lachnoclostridium	12-Dehydrocholate
Bifidobacterium_bifidum_S17	Clostridium_leptum_DSM_753	Actinobacteria	Firmicutes	Actinobacteria	Clostridia	Bifidobacterium	Ruminiclostridium	12-Dehydrocholate
Bifidobacterium_bifidum_S17	Clostridium_ramosum_VPI_0427_DSM_1402	Actinobacteria	Firmicutes	Actinobacteria	Erysipelotrichia	Bifidobacterium	Erysipelatoclostridium	12-Dehydrocholate
Bifidobacterium_bifidum_S17	Clostridium_scindens_ATCC_35704	Actinobacteria	Firmicutes	Actinobacteria	Clostridia	Bifidobacterium	Lachnoclostridium	12-Dehydrocholate
Bifidobacterium_bifidum_S17	Collinsella_stercoris_DSM_13279	Actinobacteria	Actinobacteria	Actinobacteria	Coriobacteriia	Bifidobacterium	Collinsella	12-Dehydrocholate
Bifidobacterium_bifidum_S17	Dietzia_cinnamea_P4	Actinobacteria	Actinobacteria	Actinobacteria	Actinobacteria	Bifidobacterium	Dietzia	12-Dehydrocholate
Bifidobacterium_bifidum_S17	Dorea_formicigenerans_ATCC_27755	Actinobacteria	Firmicutes	Actinobacteria	Clostridia	Bifidobacterium	Dorea	12-Dehydrocholate
Bifidobacterium_bifidum_S17	Eggerthella_lenta_DSM_2243	Actinobacteria	Actinobacteria	Actinobacteria	Coriobacteriia	Bifidobacterium	Eggerthella	12-Dehydrocholate
Bifidobacterium_bifidum_S17	Eggerthella_sp_1_3_56FAA	Actinobacteria	Actinobacteria	Actinobacteria	Coriobacteriia	Bifidobacterium	Eggerthella	12-Dehydrocholate
Bifidobacterium_bifidum_S17	Faecalibacterium_cf_prausnitzii_KLE1255	Actinobacteria	Firmicutes	Actinobacteria	Clostridia	Bifidobacterium	Faecalibacterium	12-Dehydrocholate
Bifidobacterium_bifidum_S17	Faecalibacterium_prausnitzii_L2_6	Actinobacteria	Firmicutes	Actinobacteria	Clostridia	Bifidobacterium	Faecalibacterium	12-Dehydrocholate
Bifidobacterium_bifidum_S17	Flavonifractor_plautii_ATCC_29863	Actinobacteria	Firmicutes	Actinobacteria	Clostridia	Bifidobacterium	Flavonifractor	12-Dehydrocholate
Bifidobacterium_bifidum_S17	Holdemania_filiformis_VPI_J1_31B_1_DSM_12042	Actinobacteria	Firmicutes	Actinobacteria	Erysipelotrichia	Bifidobacterium	Holdemania	12-Dehydrocholate
Bifidobacterium_bifidum_S17	Lysinibacillus_fusiformis_ZB2	Actinobacteria	Firmicutes	Actinobacteria	Bacilli	Bifidobacterium	Lysinibacillus	12-Dehydrocholate
Bifidobacterium_bifidum_S17	Mycobacterium_avium_subsp_avium_ATCC_25291	Actinobacteria	Actinobacteria	Actinobacteria	Actinobacteria	Bifidobacterium	Mycobacterium	12-Dehydrocholate
Bifidobacterium_bifidum_S17	Rhodococcus_equi_ATCC_33707	Actinobacteria	Actinobacteria	Actinobacteria	Actinobacteria	Bifidobacterium	Rhodococcus	12-Dehydrocholate
Bifidobacterium_breve_HPH0326	Clostridiales_sp_1_7_47FAA	Actinobacteria	Firmicutes	Actinobacteria	Clostridia	Bifidobacterium	unclassified Clostridiales	12-Dehydrocholate
Bifidobacterium_breve_HPH0326	Clostridium_asparagiforme_DSM_15981	Actinobacteria	Firmicutes	Actinobacteria	Clostridia	Bifidobacterium	Lachnoclostridium	12-Dehydrocholate
Bifidobacterium_breve_HPH0326	Clostridium_citroniae_WAL_17108	Actinobacteria	Firmicutes	Actinobacteria	Clostridia	Bifidobacterium	Lachnoclostridium	12-Dehydrocholate
Bifidobacterium_breve_HPH0326	Clostridium_hylemonae_DSM_15053	Actinobacteria	Firmicutes	Actinobacteria	Clostridia	Bifidobacterium	Lachnoclostridium	12-Dehydrocholate
Bifidobacterium_breve_HPH0326	Clostridium_leptum_DSM_753	Actinobacteria	Firmicutes	Actinobacteria	Clostridia	Bifidobacterium	Ruminiclostridium	12-Dehydrocholate
Bifidobacterium_breve_HPH0326	Clostridium_ramosum_VPI_0427_DSM_1402	Actinobacteria	Firmicutes	Actinobacteria	Erysipelotrichia	Bifidobacterium	Erysipelatoclostridium	12-Dehydrocholate
Bifidobacterium_breve_HPH0326	Clostridium_scindens_ATCC_35704	Actinobacteria	Firmicutes	Actinobacteria	Clostridia	Bifidobacterium	Lachnoclostridium	12-Dehydrocholate
Bifidobacterium_breve_HPH0326	Collinsella_stercoris_DSM_13279	Actinobacteria	Actinobacteria	Actinobacteria	Coriobacteriia	Bifidobacterium	Collinsella	12-Dehydrocholate
Bifidobacterium_breve_HPH0326	Dietzia_cinnamea_P4	Actinobacteria	Actinobacteria	Actinobacteria	Actinobacteria	Bifidobacterium	Dietzia	12-Dehydrocholate
Bifidobacterium_breve_HPH0326	Dorea_formicigenerans_ATCC_27755	Actinobacteria	Firmicutes	Actinobacteria	Clostridia	Bifidobacterium	Dorea	12-Dehydrocholate
Bifidobacterium_breve_HPH0326	Eggerthella_lenta_DSM_2243	Actinobacteria	Actinobacteria	Actinobacteria	Coriobacteriia	Bifidobacterium	Eggerthella	12-Dehydrocholate
Bifidobacterium_breve_HPH0326	Eggerthella_sp_1_3_56FAA	Actinobacteria	Actinobacteria	Actinobacteria	Coriobacteriia	Bifidobacterium	Eggerthella	12-Dehydrocholate
Bifidobacterium_breve_HPH0326	Faecalibacterium_cf_prausnitzii_KLE1255	Actinobacteria	Firmicutes	Actinobacteria	Clostridia	Bifidobacterium	Faecalibacterium	12-Dehydrocholate
Bifidobacterium_breve_HPH0326	Faecalibacterium_prausnitzii_L2_6	Actinobacteria	Firmicutes	Actinobacteria	Clostridia	Bifidobacterium	Faecalibacterium	12-Dehydrocholate
Bifidobacterium_breve_HPH0326	Flavonifractor_plautii_ATCC_29863	Actinobacteria	Firmicutes	Actinobacteria	Clostridia	Bifidobacterium	Flavonifractor	12-Dehydrocholate
Bifidobacterium_breve_HPH0326	Holdemania_filiformis_VPI_J1_31B_1_DSM_12042	Actinobacteria	Firmicutes	Actinobacteria	Erysipelotrichia	Bifidobacterium	Holdemania	12-Dehydrocholate
Bifidobacterium_breve_HPH0326	Lysinibacillus_fusiformis_ZB2	Actinobacteria	Firmicutes	Actinobacteria	Bacilli	Bifidobacterium	Lysinibacillus	12-Dehydrocholate
Bifidobacterium_breve_HPH0326	Mycobacterium_avium_subsp_avium_ATCC_25291	Actinobacteria	Actinobacteria	Actinobacteria	Actinobacteria	Bifidobacterium	Mycobacterium	12-Dehydrocholate
Bifidobacterium_breve_HPH0326	Rhodococcus_equi_ATCC_33707	Actinobacteria	Actinobacteria	Actinobacteria	Actinobacteria	Bifidobacterium	Rhodococcus	12-Dehydrocholate
Bifidobacterium_breve_UCC2003_NCIMB8807	Clostridiales_sp_1_7_47FAA	Actinobacteria	Firmicutes	Actinobacteria	Clostridia	Bifidobacterium	unclassified Clostridiales	12-Dehydrocholate
Bifidobacterium_breve_UCC2003_NCIMB8807	Clostridium_asparagiforme_DSM_15981	Actinobacteria	Firmicutes	Actinobacteria	Clostridia	Bifidobacterium	Lachnoclostridium	12-Dehydrocholate
Bifidobacterium_breve_UCC2003_NCIMB8807	Clostridium_citroniae_WAL_17108	Actinobacteria	Firmicutes	Actinobacteria	Clostridia	Bifidobacterium	Lachnoclostridium	12-Dehydrocholate
Bifidobacterium_breve_UCC2003_NCIMB8807	Clostridium_hylemonae_DSM_15053	Actinobacteria	Firmicutes	Actinobacteria	Clostridia	Bifidobacterium	Lachnoclostridium	12-Dehydrocholate
Bifidobacterium_breve_UCC2003_NCIMB8807	Clostridium_leptum_DSM_753	Actinobacteria	Firmicutes	Actinobacteria	Clostridia	Bifidobacterium	Ruminiclostridium	12-Dehydrocholate
Bifidobacterium_breve_UCC2003_NCIMB8807	Clostridium_ramosum_VPI_0427_DSM_1402	Actinobacteria	Firmicutes	Actinobacteria	Erysipelotrichia	Bifidobacterium	Erysipelatoclostridium	12-Dehydrocholate
Bifidobacterium_breve_UCC2003_NCIMB8807	Clostridium_scindens_ATCC_35704	Actinobacteria	Firmicutes	Actinobacteria	Clostridia	Bifidobacterium	Lachnoclostridium	12-Dehydrocholate
Bifidobacterium_breve_UCC2003_NCIMB8807	Collinsella_stercoris_DSM_13279	Actinobacteria	Actinobacteria	Actinobacteria	Coriobacteriia	Bifidobacterium	Collinsella	12-Dehydrocholate
Bifidobacterium_breve_UCC2003_NCIMB8807	Dietzia_cinnamea_P4	Actinobacteria	Actinobacteria	Actinobacteria	Actinobacteria	Bifidobacterium	Dietzia	12-Dehydrocholate
Bifidobacterium_breve_UCC2003_NCIMB8807	Dorea_formicigenerans_ATCC_27755	Actinobacteria	Firmicutes	Actinobacteria	Clostridia	Bifidobacterium	Dorea	12-Dehydrocholate
Bifidobacterium_breve_UCC2003_NCIMB8807	Eggerthella_lenta_DSM_2243	Actinobacteria	Actinobacteria	Actinobacteria	Coriobacteriia	Bifidobacterium	Eggerthella	12-Dehydrocholate
Bifidobacterium_breve_UCC2003_NCIMB8807	Eggerthella_sp_1_3_56FAA	Actinobacteria	Actinobacteria	Actinobacteria	Coriobacteriia	Bifidobacterium	Eggerthella	12-Dehydrocholate
Bifidobacterium_breve_UCC2003_NCIMB8807	Faecalibacterium_cf_prausnitzii_KLE1255	Actinobacteria	Firmicutes	Actinobacteria	Clostridia	Bifidobacterium	Faecalibacterium	12-Dehydrocholate
Bifidobacterium_breve_UCC2003_NCIMB8807	Faecalibacterium_prausnitzii_L2_6	Actinobacteria	Firmicutes	Actinobacteria	Clostridia	Bifidobacterium	Faecalibacterium	12-Dehydrocholate
Bifidobacterium_breve_UCC2003_NCIMB8807	Flavonifractor_plautii_ATCC_29863	Actinobacteria	Firmicutes	Actinobacteria	Clostridia	Bifidobacterium	Flavonifractor	12-Dehydrocholate
Bifidobacterium_breve_UCC2003_NCIMB8807	Holdemania_filiformis_VPI_J1_31B_1_DSM_12042	Actinobacteria	Firmicutes	Actinobacteria	Erysipelotrichia	Bifidobacterium	Holdemania	12-Dehydrocholate
Bifidobacterium_breve_UCC2003_NCIMB8807	Lysinibacillus_fusiformis_ZB2	Actinobacteria	Firmicutes	Actinobacteria	Bacilli	Bifidobacterium	Lysinibacillus	12-Dehydrocholate
Bifidobacterium_breve_UCC2003_NCIMB8807	Mycobacterium_avium_subsp_avium_ATCC_25291	Actinobacteria	Actinobacteria	Actinobacteria	Actinobacteria	Bifidobacterium	Mycobacterium	12-Dehydrocholate
Bifidobacterium_breve_UCC2003_NCIMB8807	Rhodococcus_equi_ATCC_33707	Actinobacteria	Actinobacteria	Actinobacteria	Actinobacteria	Bifidobacterium	Rhodococcus	12-Dehydrocholate
Bifidobacterium_catenulatum_DSM_16992	Clostridiales_sp_1_7_47FAA	Actinobacteria	Firmicutes	Actinobacteria	Clostridia	Bifidobacterium	unclassified Clostridiales	12-Dehydrocholate
Bifidobacterium_catenulatum_DSM_16992	Clostridium_asparagiforme_DSM_15981	Actinobacteria	Firmicutes	Actinobacteria	Clostridia	Bifidobacterium	Lachnoclostridium	12-Dehydrocholate
Bifidobacterium_catenulatum_DSM_16992	Clostridium_citroniae_WAL_17108	Actinobacteria	Firmicutes	Actinobacteria	Clostridia	Bifidobacterium	Lachnoclostridium	12-Dehydrocholate
Bifidobacterium_catenulatum_DSM_16992	Clostridium_hylemonae_DSM_15053	Actinobacteria	Firmicutes	Actinobacteria	Clostridia	Bifidobacterium	Lachnoclostridium	12-Dehydrocholate
Bifidobacterium_catenulatum_DSM_16992	Clostridium_leptum_DSM_753	Actinobacteria	Firmicutes	Actinobacteria	Clostridia	Bifidobacterium	Ruminiclostridium	12-Dehydrocholate
Bifidobacterium_catenulatum_DSM_16992	Clostridium_ramosum_VPI_0427_DSM_1402	Actinobacteria	Firmicutes	Actinobacteria	Erysipelotrichia	Bifidobacterium	Erysipelatoclostridium	12-Dehydrocholate
Bifidobacterium_catenulatum_DSM_16992	Clostridium_scindens_ATCC_35704	Actinobacteria	Firmicutes	Actinobacteria	Clostridia	Bifidobacterium	Lachnoclostridium	12-Dehydrocholate
Bifidobacterium_catenulatum_DSM_16992	Collinsella_stercoris_DSM_13279	Actinobacteria	Actinobacteria	Actinobacteria	Coriobacteriia	Bifidobacterium	Collinsella	12-Dehydrocholate
Bifidobacterium_catenulatum_DSM_16992	Dietzia_cinnamea_P4	Actinobacteria	Actinobacteria	Actinobacteria	Actinobacteria	Bifidobacterium	Dietzia	12-Dehydrocholate
Bifidobacterium_catenulatum_DSM_16992	Dorea_formicigenerans_ATCC_27755	Actinobacteria	Firmicutes	Actinobacteria	Clostridia	Bifidobacterium	Dorea	12-Dehydrocholate
Bifidobacterium_catenulatum_DSM_16992	Eggerthella_lenta_DSM_2243	Actinobacteria	Actinobacteria	Actinobacteria	Coriobacteriia	Bifidobacterium	Eggerthella	12-Dehydrocholate
Bifidobacterium_catenulatum_DSM_16992	Eggerthella_sp_1_3_56FAA	Actinobacteria	Actinobacteria	Actinobacteria	Coriobacteriia	Bifidobacterium	Eggerthella	12-Dehydrocholate
Bifidobacterium_catenulatum_DSM_16992	Faecalibacterium_cf_prausnitzii_KLE1255	Actinobacteria	Firmicutes	Actinobacteria	Clostridia	Bifidobacterium	Faecalibacterium	12-Dehydrocholate
Bifidobacterium_catenulatum_DSM_16992	Faecalibacterium_prausnitzii_L2_6	Actinobacteria	Firmicutes	Actinobacteria	Clostridia	Bifidobacterium	Faecalibacterium	12-Dehydrocholate
Bifidobacterium_catenulatum_DSM_16992	Flavonifractor_plautii_ATCC_29863	Actinobacteria	Firmicutes	Actinobacteria	Clostridia	Bifidobacterium	Flavonifractor	12-Dehydrocholate
Bifidobacterium_catenulatum_DSM_16992	Holdemania_filiformis_VPI_J1_31B_1_DSM_12042	Actinobacteria	Firmicutes	Actinobacteria	Erysipelotrichia	Bifidobacterium	Holdemania	12-Dehydrocholate
Bifidobacterium_catenulatum_DSM_16992	Lysinibacillus_fusiformis_ZB2	Actinobacteria	Firmicutes	Actinobacteria	Bacilli	Bifidobacterium	Lysinibacillus	12-Dehydrocholate
Bifidobacterium_catenulatum_DSM_16992	Mycobacterium_avium_subsp_avium_ATCC_25291	Actinobacteria	Actinobacteria	Actinobacteria	Actinobacteria	Bifidobacterium	Mycobacterium	12-Dehydrocholate
Bifidobacterium_catenulatum_DSM_16992	Rhodococcus_equi_ATCC_33707	Actinobacteria	Actinobacteria	Actinobacteria	Actinobacteria	Bifidobacterium	Rhodococcus	12-Dehydrocholate
Bifidobacterium_dentium_ATCC_27678	Clostridiales_sp_1_7_47FAA	Actinobacteria	Firmicutes	Actinobacteria	Clostridia	Bifidobacterium	unclassified Clostridiales	12-Dehydrocholate
Bifidobacterium_dentium_ATCC_27678	Clostridium_asparagiforme_DSM_15981	Actinobacteria	Firmicutes	Actinobacteria	Clostridia	Bifidobacterium	Lachnoclostridium	12-Dehydrocholate
Bifidobacterium_dentium_ATCC_27678	Clostridium_citroniae_WAL_17108	Actinobacteria	Firmicutes	Actinobacteria	Clostridia	Bifidobacterium	Lachnoclostridium	12-Dehydrocholate
Bifidobacterium_dentium_ATCC_27678	Clostridium_hylemonae_DSM_15053	Actinobacteria	Firmicutes	Actinobacteria	Clostridia	Bifidobacterium	Lachnoclostridium	12-Dehydrocholate
Bifidobacterium_dentium_ATCC_27678	Clostridium_leptum_DSM_753	Actinobacteria	Firmicutes	Actinobacteria	Clostridia	Bifidobacterium	Ruminiclostridium	12-Dehydrocholate
Bifidobacterium_dentium_ATCC_27678	Clostridium_ramosum_VPI_0427_DSM_1402	Actinobacteria	Firmicutes	Actinobacteria	Erysipelotrichia	Bifidobacterium	Erysipelatoclostridium	12-Dehydrocholate
Bifidobacterium_dentium_ATCC_27678	Clostridium_scindens_ATCC_35704	Actinobacteria	Firmicutes	Actinobacteria	Clostridia	Bifidobacterium	Lachnoclostridium	12-Dehydrocholate
Bifidobacterium_dentium_ATCC_27678	Collinsella_stercoris_DSM_13279	Actinobacteria	Actinobacteria	Actinobacteria	Coriobacteriia	Bifidobacterium	Collinsella	12-Dehydrocholate
Bifidobacterium_dentium_ATCC_27678	Dietzia_cinnamea_P4	Actinobacteria	Actinobacteria	Actinobacteria	Actinobacteria	Bifidobacterium	Dietzia	12-Dehydrocholate
Bifidobacterium_dentium_ATCC_27678	Dorea_formicigenerans_ATCC_27755	Actinobacteria	Firmicutes	Actinobacteria	Clostridia	Bifidobacterium	Dorea	12-Dehydrocholate
Bifidobacterium_dentium_ATCC_27678	Eggerthella_lenta_DSM_2243	Actinobacteria	Actinobacteria	Actinobacteria	Coriobacteriia	Bifidobacterium	Eggerthella	12-Dehydrocholate
Bifidobacterium_dentium_ATCC_27678	Eggerthella_sp_1_3_56FAA	Actinobacteria	Actinobacteria	Actinobacteria	Coriobacteriia	Bifidobacterium	Eggerthella	12-Dehydrocholate
Bifidobacterium_dentium_ATCC_27678	Faecalibacterium_cf_prausnitzii_KLE1255	Actinobacteria	Firmicutes	Actinobacteria	Clostridia	Bifidobacterium	Faecalibacterium	12-Dehydrocholate
Bifidobacterium_dentium_ATCC_27678	Faecalibacterium_prausnitzii_L2_6	Actinobacteria	Firmicutes	Actinobacteria	Clostridia	Bifidobacterium	Faecalibacterium	12-Dehydrocholate
Bifidobacterium_dentium_ATCC_27678	Flavonifractor_plautii_ATCC_29863	Actinobacteria	Firmicutes	Actinobacteria	Clostridia	Bifidobacterium	Flavonifractor	12-Dehydrocholate
Bifidobacterium_dentium_ATCC_27678	Holdemania_filiformis_VPI_J1_31B_1_DSM_12042	Actinobacteria	Firmicutes	Actinobacteria	Erysipelotrichia	Bifidobacterium	Holdemania	12-Dehydrocholate
Bifidobacterium_dentium_ATCC_27678	Lysinibacillus_fusiformis_ZB2	Actinobacteria	Firmicutes	Actinobacteria	Bacilli	Bifidobacterium	Lysinibacillus	12-Dehydrocholate
Bifidobacterium_dentium_ATCC_27678	Mycobacterium_avium_subsp_avium_ATCC_25291	Actinobacteria	Actinobacteria	Actinobacteria	Actinobacteria	Bifidobacterium	Mycobacterium	12-Dehydrocholate
Bifidobacterium_dentium_ATCC_27678	Rhodococcus_equi_ATCC_33707	Actinobacteria	Actinobacteria	Actinobacteria	Actinobacteria	Bifidobacterium	Rhodococcus	12-Dehydrocholate
Bifidobacterium_gallicum_DSM_20093	Clostridiales_sp_1_7_47FAA	Actinobacteria	Firmicutes	Actinobacteria	Clostridia	Bifidobacterium	unclassified Clostridiales	12-Dehydrocholate
Bifidobacterium_gallicum_DSM_20093	Clostridium_asparagiforme_DSM_15981	Actinobacteria	Firmicutes	Actinobacteria	Clostridia	Bifidobacterium	Lachnoclostridium	12-Dehydrocholate
Bifidobacterium_gallicum_DSM_20093	Clostridium_citroniae_WAL_17108	Actinobacteria	Firmicutes	Actinobacteria	Clostridia	Bifidobacterium	Lachnoclostridium	12-Dehydrocholate
Bifidobacterium_gallicum_DSM_20093	Clostridium_hylemonae_DSM_15053	Actinobacteria	Firmicutes	Actinobacteria	Clostridia	Bifidobacterium	Lachnoclostridium	12-Dehydrocholate
Bifidobacterium_gallicum_DSM_20093	Clostridium_leptum_DSM_753	Actinobacteria	Firmicutes	Actinobacteria	Clostridia	Bifidobacterium	Ruminiclostridium	12-Dehydrocholate
Bifidobacterium_gallicum_DSM_20093	Clostridium_ramosum_VPI_0427_DSM_1402	Actinobacteria	Firmicutes	Actinobacteria	Erysipelotrichia	Bifidobacterium	Erysipelatoclostridium	12-Dehydrocholate
Bifidobacterium_gallicum_DSM_20093	Clostridium_scindens_ATCC_35704	Actinobacteria	Firmicutes	Actinobacteria	Clostridia	Bifidobacterium	Lachnoclostridium	12-Dehydrocholate
Bifidobacterium_gallicum_DSM_20093	Collinsella_stercoris_DSM_13279	Actinobacteria	Actinobacteria	Actinobacteria	Coriobacteriia	Bifidobacterium	Collinsella	12-Dehydrocholate
Bifidobacterium_gallicum_DSM_20093	Dietzia_cinnamea_P4	Actinobacteria	Actinobacteria	Actinobacteria	Actinobacteria	Bifidobacterium	Dietzia	12-Dehydrocholate
Bifidobacterium_gallicum_DSM_20093	Dorea_formicigenerans_ATCC_27755	Actinobacteria	Firmicutes	Actinobacteria	Clostridia	Bifidobacterium	Dorea	12-Dehydrocholate
Bifidobacterium_gallicum_DSM_20093	Eggerthella_lenta_DSM_2243	Actinobacteria	Actinobacteria	Actinobacteria	Coriobacteriia	Bifidobacterium	Eggerthella	12-Dehydrocholate
Bifidobacterium_gallicum_DSM_20093	Eggerthella_sp_1_3_56FAA	Actinobacteria	Actinobacteria	Actinobacteria	Coriobacteriia	Bifidobacterium	Eggerthella	12-Dehydrocholate
Bifidobacterium_gallicum_DSM_20093	Faecalibacterium_cf_prausnitzii_KLE1255	Actinobacteria	Firmicutes	Actinobacteria	Clostridia	Bifidobacterium	Faecalibacterium	12-Dehydrocholate
Bifidobacterium_gallicum_DSM_20093	Faecalibacterium_prausnitzii_L2_6	Actinobacteria	Firmicutes	Actinobacteria	Clostridia	Bifidobacterium	Faecalibacterium	12-Dehydrocholate
Bifidobacterium_gallicum_DSM_20093	Flavonifractor_plautii_ATCC_29863	Actinobacteria	Firmicutes	Actinobacteria	Clostridia	Bifidobacterium	Flavonifractor	12-Dehydrocholate
Bifidobacterium_gallicum_DSM_20093	Holdemania_filiformis_VPI_J1_31B_1_DSM_12042	Actinobacteria	Firmicutes	Actinobacteria	Erysipelotrichia	Bifidobacterium	Holdemania	12-Dehydrocholate
Bifidobacterium_gallicum_DSM_20093	Lysinibacillus_fusiformis_ZB2	Actinobacteria	Firmicutes	Actinobacteria	Bacilli	Bifidobacterium	Lysinibacillus	12-Dehydrocholate
Bifidobacterium_gallicum_DSM_20093	Mycobacterium_avium_subsp_avium_ATCC_25291	Actinobacteria	Actinobacteria	Actinobacteria	Actinobacteria	Bifidobacterium	Mycobacterium	12-Dehydrocholate
Bifidobacterium_gallicum_DSM_20093	Rhodococcus_equi_ATCC_33707	Actinobacteria	Actinobacteria	Actinobacteria	Actinobacteria	Bifidobacterium	Rhodococcus	12-Dehydrocholate
Bifidobacterium_longum_DJO10A	Clostridiales_sp_1_7_47FAA	Actinobacteria	Firmicutes	Actinobacteria	Clostridia	Bifidobacterium	unclassified Clostridiales	12-Dehydrocholate
Bifidobacterium_longum_DJO10A	Clostridium_asparagiforme_DSM_15981	Actinobacteria	Firmicutes	Actinobacteria	Clostridia	Bifidobacterium	Lachnoclostridium	12-Dehydrocholate
Bifidobacterium_longum_DJO10A	Clostridium_citroniae_WAL_17108	Actinobacteria	Firmicutes	Actinobacteria	Clostridia	Bifidobacterium	Lachnoclostridium	12-Dehydrocholate
Bifidobacterium_longum_DJO10A	Clostridium_hylemonae_DSM_15053	Actinobacteria	Firmicutes	Actinobacteria	Clostridia	Bifidobacterium	Lachnoclostridium	12-Dehydrocholate
Bifidobacterium_longum_DJO10A	Clostridium_leptum_DSM_753	Actinobacteria	Firmicutes	Actinobacteria	Clostridia	Bifidobacterium	Ruminiclostridium	12-Dehydrocholate
Bifidobacterium_longum_DJO10A	Clostridium_ramosum_VPI_0427_DSM_1402	Actinobacteria	Firmicutes	Actinobacteria	Erysipelotrichia	Bifidobacterium	Erysipelatoclostridium	12-Dehydrocholate
Bifidobacterium_longum_DJO10A	Clostridium_scindens_ATCC_35704	Actinobacteria	Firmicutes	Actinobacteria	Clostridia	Bifidobacterium	Lachnoclostridium	12-Dehydrocholate
Bifidobacterium_longum_DJO10A	Collinsella_stercoris_DSM_13279	Actinobacteria	Actinobacteria	Actinobacteria	Coriobacteriia	Bifidobacterium	Collinsella	12-Dehydrocholate
Bifidobacterium_longum_DJO10A	Dietzia_cinnamea_P4	Actinobacteria	Actinobacteria	Actinobacteria	Actinobacteria	Bifidobacterium	Dietzia	12-Dehydrocholate
Bifidobacterium_longum_DJO10A	Dorea_formicigenerans_ATCC_27755	Actinobacteria	Firmicutes	Actinobacteria	Clostridia	Bifidobacterium	Dorea	12-Dehydrocholate
Bifidobacterium_longum_DJO10A	Eggerthella_lenta_DSM_2243	Actinobacteria	Actinobacteria	Actinobacteria	Coriobacteriia	Bifidobacterium	Eggerthella	12-Dehydrocholate
Bifidobacterium_longum_DJO10A	Eggerthella_sp_1_3_56FAA	Actinobacteria	Actinobacteria	Actinobacteria	Coriobacteriia	Bifidobacterium	Eggerthella	12-Dehydrocholate
Bifidobacterium_longum_DJO10A	Faecalibacterium_cf_prausnitzii_KLE1255	Actinobacteria	Firmicutes	Actinobacteria	Clostridia	Bifidobacterium	Faecalibacterium	12-Dehydrocholate
Bifidobacterium_longum_DJO10A	Faecalibacterium_prausnitzii_L2_6	Actinobacteria	Firmicutes	Actinobacteria	Clostridia	Bifidobacterium	Faecalibacterium	12-Dehydrocholate
Bifidobacterium_longum_DJO10A	Flavonifractor_plautii_ATCC_29863	Actinobacteria	Firmicutes	Actinobacteria	Clostridia	Bifidobacterium	Flavonifractor	12-Dehydrocholate
Bifidobacterium_longum_DJO10A	Holdemania_filiformis_VPI_J1_31B_1_DSM_12042	Actinobacteria	Firmicutes	Actinobacteria	Erysipelotrichia	Bifidobacterium	Holdemania	12-Dehydrocholate
Bifidobacterium_longum_DJO10A	Lysinibacillus_fusiformis_ZB2	Actinobacteria	Firmicutes	Actinobacteria	Bacilli	Bifidobacterium	Lysinibacillus	12-Dehydrocholate
Bifidobacterium_longum_DJO10A	Mycobacterium_avium_subsp_avium_ATCC_25291	Actinobacteria	Actinobacteria	Actinobacteria	Actinobacteria	Bifidobacterium	Mycobacterium	12-Dehydrocholate
Bifidobacterium_longum_DJO10A	Rhodococcus_equi_ATCC_33707	Actinobacteria	Actinobacteria	Actinobacteria	Actinobacteria	Bifidobacterium	Rhodococcus	12-Dehydrocholate
Bifidobacterium_longum_E18	Clostridiales_sp_1_7_47FAA	Actinobacteria	Firmicutes	Actinobacteria	Clostridia	Bifidobacterium	unclassified Clostridiales	12-Dehydrocholate
Bifidobacterium_longum_E18	Clostridium_asparagiforme_DSM_15981	Actinobacteria	Firmicutes	Actinobacteria	Clostridia	Bifidobacterium	Lachnoclostridium	12-Dehydrocholate
Bifidobacterium_longum_E18	Clostridium_citroniae_WAL_17108	Actinobacteria	Firmicutes	Actinobacteria	Clostridia	Bifidobacterium	Lachnoclostridium	12-Dehydrocholate
Bifidobacterium_longum_E18	Clostridium_hylemonae_DSM_15053	Actinobacteria	Firmicutes	Actinobacteria	Clostridia	Bifidobacterium	Lachnoclostridium	12-Dehydrocholate
Bifidobacterium_longum_E18	Clostridium_leptum_DSM_753	Actinobacteria	Firmicutes	Actinobacteria	Clostridia	Bifidobacterium	Ruminiclostridium	12-Dehydrocholate
Bifidobacterium_longum_E18	Clostridium_ramosum_VPI_0427_DSM_1402	Actinobacteria	Firmicutes	Actinobacteria	Erysipelotrichia	Bifidobacterium	Erysipelatoclostridium	12-Dehydrocholate
Bifidobacterium_longum_E18	Clostridium_scindens_ATCC_35704	Actinobacteria	Firmicutes	Actinobacteria	Clostridia	Bifidobacterium	Lachnoclostridium	12-Dehydrocholate
Bifidobacterium_longum_E18	Collinsella_stercoris_DSM_13279	Actinobacteria	Actinobacteria	Actinobacteria	Coriobacteriia	Bifidobacterium	Collinsella	12-Dehydrocholate
Bifidobacterium_longum_E18	Dietzia_cinnamea_P4	Actinobacteria	Actinobacteria	Actinobacteria	Actinobacteria	Bifidobacterium	Dietzia	12-Dehydrocholate
Bifidobacterium_longum_E18	Dorea_formicigenerans_ATCC_27755	Actinobacteria	Firmicutes	Actinobacteria	Clostridia	Bifidobacterium	Dorea	12-Dehydrocholate
Bifidobacterium_longum_E18	Eggerthella_lenta_DSM_2243	Actinobacteria	Actinobacteria	Actinobacteria	Coriobacteriia	Bifidobacterium	Eggerthella	12-Dehydrocholate
Bifidobacterium_longum_E18	Eggerthella_sp_1_3_56FAA	Actinobacteria	Actinobacteria	Actinobacteria	Coriobacteriia	Bifidobacterium	Eggerthella	12-Dehydrocholate
Bifidobacterium_longum_E18	Faecalibacterium_cf_prausnitzii_KLE1255	Actinobacteria	Firmicutes	Actinobacteria	Clostridia	Bifidobacterium	Faecalibacterium	12-Dehydrocholate
Bifidobacterium_longum_E18	Faecalibacterium_prausnitzii_L2_6	Actinobacteria	Firmicutes	Actinobacteria	Clostridia	Bifidobacterium	Faecalibacterium	12-Dehydrocholate
Bifidobacterium_longum_E18	Flavonifractor_plautii_ATCC_29863	Actinobacteria	Firmicutes	Actinobacteria	Clostridia	Bifidobacterium	Flavonifractor	12-Dehydrocholate
Bifidobacterium_longum_E18	Holdemania_filiformis_VPI_J1_31B_1_DSM_12042	Actinobacteria	Firmicutes	Actinobacteria	Erysipelotrichia	Bifidobacterium	Holdemania	12-Dehydrocholate
Bifidobacterium_longum_E18	Lysinibacillus_fusiformis_ZB2	Actinobacteria	Firmicutes	Actinobacteria	Bacilli	Bifidobacterium	Lysinibacillus	12-Dehydrocholate
Bifidobacterium_longum_E18	Mycobacterium_avium_subsp_avium_ATCC_25291	Actinobacteria	Actinobacteria	Actinobacteria	Actinobacteria	Bifidobacterium	Mycobacterium	12-Dehydrocholate
Bifidobacterium_longum_E18	Rhodococcus_equi_ATCC_33707	Actinobacteria	Actinobacteria	Actinobacteria	Actinobacteria	Bifidobacterium	Rhodococcus	12-Dehydrocholate
Bifidobacterium_longum_NCC2705	Clostridiales_sp_1_7_47FAA	Actinobacteria	Firmicutes	Actinobacteria	Clostridia	Bifidobacterium	unclassified Clostridiales	12-Dehydrocholate
Bifidobacterium_longum_NCC2705	Clostridium_asparagiforme_DSM_15981	Actinobacteria	Firmicutes	Actinobacteria	Clostridia	Bifidobacterium	Lachnoclostridium	12-Dehydrocholate
Bifidobacterium_longum_NCC2705	Clostridium_citroniae_WAL_17108	Actinobacteria	Firmicutes	Actinobacteria	Clostridia	Bifidobacterium	Lachnoclostridium	12-Dehydrocholate
Bifidobacterium_longum_NCC2705	Clostridium_hylemonae_DSM_15053	Actinobacteria	Firmicutes	Actinobacteria	Clostridia	Bifidobacterium	Lachnoclostridium	12-Dehydrocholate
Bifidobacterium_longum_NCC2705	Clostridium_leptum_DSM_753	Actinobacteria	Firmicutes	Actinobacteria	Clostridia	Bifidobacterium	Ruminiclostridium	12-Dehydrocholate
Bifidobacterium_longum_NCC2705	Clostridium_ramosum_VPI_0427_DSM_1402	Actinobacteria	Firmicutes	Actinobacteria	Erysipelotrichia	Bifidobacterium	Erysipelatoclostridium	12-Dehydrocholate
Bifidobacterium_longum_NCC2705	Clostridium_scindens_ATCC_35704	Actinobacteria	Firmicutes	Actinobacteria	Clostridia	Bifidobacterium	Lachnoclostridium	12-Dehydrocholate
Bifidobacterium_longum_NCC2705	Collinsella_stercoris_DSM_13279	Actinobacteria	Actinobacteria	Actinobacteria	Coriobacteriia	Bifidobacterium	Collinsella	12-Dehydrocholate
Bifidobacterium_longum_NCC2705	Dietzia_cinnamea_P4	Actinobacteria	Actinobacteria	Actinobacteria	Actinobacteria	Bifidobacterium	Dietzia	12-Dehydrocholate
Bifidobacterium_longum_NCC2705	Dorea_formicigenerans_ATCC_27755	Actinobacteria	Firmicutes	Actinobacteria	Clostridia	Bifidobacterium	Dorea	12-Dehydrocholate
Bifidobacterium_longum_NCC2705	Eggerthella_lenta_DSM_2243	Actinobacteria	Actinobacteria	Actinobacteria	Coriobacteriia	Bifidobacterium	Eggerthella	12-Dehydrocholate
Bifidobacterium_longum_NCC2705	Eggerthella_sp_1_3_56FAA	Actinobacteria	Actinobacteria	Actinobacteria	Coriobacteriia	Bifidobacterium	Eggerthella	12-Dehydrocholate
Bifidobacterium_longum_NCC2705	Faecalibacterium_cf_prausnitzii_KLE1255	Actinobacteria	Firmicutes	Actinobacteria	Clostridia	Bifidobacterium	Faecalibacterium	12-Dehydrocholate
Bifidobacterium_longum_NCC2705	Faecalibacterium_prausnitzii_L2_6	Actinobacteria	Firmicutes	Actinobacteria	Clostridia	Bifidobacterium	Faecalibacterium	12-Dehydrocholate
Bifidobacterium_longum_NCC2705	Flavonifractor_plautii_ATCC_29863	Actinobacteria	Firmicutes	Actinobacteria	Clostridia	Bifidobacterium	Flavonifractor	12-Dehydrocholate
Bifidobacterium_longum_NCC2705	Holdemania_filiformis_VPI_J1_31B_1_DSM_12042	Actinobacteria	Firmicutes	Actinobacteria	Erysipelotrichia	Bifidobacterium	Holdemania	12-Dehydrocholate
Bifidobacterium_longum_NCC2705	Lysinibacillus_fusiformis_ZB2	Actinobacteria	Firmicutes	Actinobacteria	Bacilli	Bifidobacterium	Lysinibacillus	12-Dehydrocholate
Bifidobacterium_longum_NCC2705	Mycobacterium_avium_subsp_avium_ATCC_25291	Actinobacteria	Actinobacteria	Actinobacteria	Actinobacteria	Bifidobacterium	Mycobacterium	12-Dehydrocholate
Bifidobacterium_longum_NCC2705	Rhodococcus_equi_ATCC_33707	Actinobacteria	Actinobacteria	Actinobacteria	Actinobacteria	Bifidobacterium	Rhodococcus	12-Dehydrocholate
Bifidobacterium_longum_infantis_157F_NC	Clostridiales_sp_1_7_47FAA	Actinobacteria	Firmicutes	Actinobacteria	Clostridia	Bifidobacterium	unclassified Clostridiales	12-Dehydrocholate
Bifidobacterium_longum_infantis_157F_NC	Clostridium_asparagiforme_DSM_15981	Actinobacteria	Firmicutes	Actinobacteria	Clostridia	Bifidobacterium	Lachnoclostridium	12-Dehydrocholate
Bifidobacterium_longum_infantis_157F_NC	Clostridium_citroniae_WAL_17108	Actinobacteria	Firmicutes	Actinobacteria	Clostridia	Bifidobacterium	Lachnoclostridium	12-Dehydrocholate
Bifidobacterium_longum_infantis_157F_NC	Clostridium_hylemonae_DSM_15053	Actinobacteria	Firmicutes	Actinobacteria	Clostridia	Bifidobacterium	Lachnoclostridium	12-Dehydrocholate
Bifidobacterium_longum_infantis_157F_NC	Clostridium_leptum_DSM_753	Actinobacteria	Firmicutes	Actinobacteria	Clostridia	Bifidobacterium	Ruminiclostridium	12-Dehydrocholate
Bifidobacterium_longum_infantis_157F_NC	Clostridium_ramosum_VPI_0427_DSM_1402	Actinobacteria	Firmicutes	Actinobacteria	Erysipelotrichia	Bifidobacterium	Erysipelatoclostridium	12-Dehydrocholate
Bifidobacterium_longum_infantis_157F_NC	Clostridium_scindens_ATCC_35704	Actinobacteria	Firmicutes	Actinobacteria	Clostridia	Bifidobacterium	Lachnoclostridium	12-Dehydrocholate
Bifidobacterium_longum_infantis_157F_NC	Collinsella_stercoris_DSM_13279	Actinobacteria	Actinobacteria	Actinobacteria	Coriobacteriia	Bifidobacterium	Collinsella	12-Dehydrocholate
Bifidobacterium_longum_infantis_157F_NC	Dietzia_cinnamea_P4	Actinobacteria	Actinobacteria	Actinobacteria	Actinobacteria	Bifidobacterium	Dietzia	12-Dehydrocholate
Bifidobacterium_longum_infantis_157F_NC	Dorea_formicigenerans_ATCC_27755	Actinobacteria	Firmicutes	Actinobacteria	Clostridia	Bifidobacterium	Dorea	12-Dehydrocholate
Bifidobacterium_longum_infantis_157F_NC	Eggerthella_lenta_DSM_2243	Actinobacteria	Actinobacteria	Actinobacteria	Coriobacteriia	Bifidobacterium	Eggerthella	12-Dehydrocholate
Bifidobacterium_longum_infantis_157F_NC	Eggerthella_sp_1_3_56FAA	Actinobacteria	Actinobacteria	Actinobacteria	Coriobacteriia	Bifidobacterium	Eggerthella	12-Dehydrocholate
Bifidobacterium_longum_infantis_157F_NC	Faecalibacterium_cf_prausnitzii_KLE1255	Actinobacteria	Firmicutes	Actinobacteria	Clostridia	Bifidobacterium	Faecalibacterium	12-Dehydrocholate
Bifidobacterium_longum_infantis_157F_NC	Faecalibacterium_prausnitzii_L2_6	Actinobacteria	Firmicutes	Actinobacteria	Clostridia	Bifidobacterium	Faecalibacterium	12-Dehydrocholate
Bifidobacterium_longum_infantis_157F_NC	Flavonifractor_plautii_ATCC_29863	Actinobacteria	Firmicutes	Actinobacteria	Clostridia	Bifidobacterium	Flavonifractor	12-Dehydrocholate
Bifidobacterium_longum_infantis_157F_NC	Holdemania_filiformis_VPI_J1_31B_1_DSM_12042	Actinobacteria	Firmicutes	Actinobacteria	Erysipelotrichia	Bifidobacterium	Holdemania	12-Dehydrocholate
Bifidobacterium_longum_infantis_157F_NC	Lysinibacillus_fusiformis_ZB2	Actinobacteria	Firmicutes	Actinobacteria	Bacilli	Bifidobacterium	Lysinibacillus	12-Dehydrocholate
Bifidobacterium_longum_infantis_157F_NC	Mycobacterium_avium_subsp_avium_ATCC_25291	Actinobacteria	Actinobacteria	Actinobacteria	Actinobacteria	Bifidobacterium	Mycobacterium	12-Dehydrocholate
Bifidobacterium_longum_infantis_157F_NC	Rhodococcus_equi_ATCC_33707	Actinobacteria	Actinobacteria	Actinobacteria	Actinobacteria	Bifidobacterium	Rhodococcus	12-Dehydrocholate
Bifidobacterium_longum_longum_ATCC_55813	Clostridiales_sp_1_7_47FAA	Actinobacteria	Firmicutes	Actinobacteria	Clostridia	Bifidobacterium	unclassified Clostridiales	12-Dehydrocholate
Bifidobacterium_longum_longum_ATCC_55813	Clostridium_asparagiforme_DSM_15981	Actinobacteria	Firmicutes	Actinobacteria	Clostridia	Bifidobacterium	Lachnoclostridium	12-Dehydrocholate
Bifidobacterium_longum_longum_ATCC_55813	Clostridium_citroniae_WAL_17108	Actinobacteria	Firmicutes	Actinobacteria	Clostridia	Bifidobacterium	Lachnoclostridium	12-Dehydrocholate
Bifidobacterium_longum_longum_ATCC_55813	Clostridium_hylemonae_DSM_15053	Actinobacteria	Firmicutes	Actinobacteria	Clostridia	Bifidobacterium	Lachnoclostridium	12-Dehydrocholate
Bifidobacterium_longum_longum_ATCC_55813	Clostridium_leptum_DSM_753	Actinobacteria	Firmicutes	Actinobacteria	Clostridia	Bifidobacterium	Ruminiclostridium	12-Dehydrocholate
Bifidobacterium_longum_longum_ATCC_55813	Clostridium_ramosum_VPI_0427_DSM_1402	Actinobacteria	Firmicutes	Actinobacteria	Erysipelotrichia	Bifidobacterium	Erysipelatoclostridium	12-Dehydrocholate
Bifidobacterium_longum_longum_ATCC_55813	Clostridium_scindens_ATCC_35704	Actinobacteria	Firmicutes	Actinobacteria	Clostridia	Bifidobacterium	Lachnoclostridium	12-Dehydrocholate
Bifidobacterium_longum_longum_ATCC_55813	Collinsella_stercoris_DSM_13279	Actinobacteria	Actinobacteria	Actinobacteria	Coriobacteriia	Bifidobacterium	Collinsella	12-Dehydrocholate
Bifidobacterium_longum_longum_ATCC_55813	Dietzia_cinnamea_P4	Actinobacteria	Actinobacteria	Actinobacteria	Actinobacteria	Bifidobacterium	Dietzia	12-Dehydrocholate
Bifidobacterium_longum_longum_ATCC_55813	Dorea_formicigenerans_ATCC_27755	Actinobacteria	Firmicutes	Actinobacteria	Clostridia	Bifidobacterium	Dorea	12-Dehydrocholate
Bifidobacterium_longum_longum_ATCC_55813	Eggerthella_lenta_DSM_2243	Actinobacteria	Actinobacteria	Actinobacteria	Coriobacteriia	Bifidobacterium	Eggerthella	12-Dehydrocholate
Bifidobacterium_longum_longum_ATCC_55813	Eggerthella_sp_1_3_56FAA	Actinobacteria	Actinobacteria	Actinobacteria	Coriobacteriia	Bifidobacterium	Eggerthella	12-Dehydrocholate
Bifidobacterium_longum_longum_ATCC_55813	Faecalibacterium_cf_prausnitzii_KLE1255	Actinobacteria	Firmicutes	Actinobacteria	Clostridia	Bifidobacterium	Faecalibacterium	12-Dehydrocholate
Bifidobacterium_longum_longum_ATCC_55813	Faecalibacterium_prausnitzii_L2_6	Actinobacteria	Firmicutes	Actinobacteria	Clostridia	Bifidobacterium	Faecalibacterium	12-Dehydrocholate
Bifidobacterium_longum_longum_ATCC_55813	Flavonifractor_plautii_ATCC_29863	Actinobacteria	Firmicutes	Actinobacteria	Clostridia	Bifidobacterium	Flavonifractor	12-Dehydrocholate
Bifidobacterium_longum_longum_ATCC_55813	Holdemania_filiformis_VPI_J1_31B_1_DSM_12042	Actinobacteria	Firmicutes	Actinobacteria	Erysipelotrichia	Bifidobacterium	Holdemania	12-Dehydrocholate
Bifidobacterium_longum_longum_ATCC_55813	Lysinibacillus_fusiformis_ZB2	Actinobacteria	Firmicutes	Actinobacteria	Bacilli	Bifidobacterium	Lysinibacillus	12-Dehydrocholate
Bifidobacterium_longum_longum_ATCC_55813	Mycobacterium_avium_subsp_avium_ATCC_25291	Actinobacteria	Actinobacteria	Actinobacteria	Actinobacteria	Bifidobacterium	Mycobacterium	12-Dehydrocholate
Bifidobacterium_longum_longum_ATCC_55813	Rhodococcus_equi_ATCC_33707	Actinobacteria	Actinobacteria	Actinobacteria	Actinobacteria	Bifidobacterium	Rhodococcus	12-Dehydrocholate
Bifidobacterium_longum_longum_BBMN68	Clostridiales_sp_1_7_47FAA	Actinobacteria	Firmicutes	Actinobacteria	Clostridia	Bifidobacterium	unclassified Clostridiales	12-Dehydrocholate
Bifidobacterium_longum_longum_BBMN68	Clostridium_asparagiforme_DSM_15981	Actinobacteria	Firmicutes	Actinobacteria	Clostridia	Bifidobacterium	Lachnoclostridium	12-Dehydrocholate
Bifidobacterium_longum_longum_BBMN68	Clostridium_citroniae_WAL_17108	Actinobacteria	Firmicutes	Actinobacteria	Clostridia	Bifidobacterium	Lachnoclostridium	12-Dehydrocholate
Bifidobacterium_longum_longum_BBMN68	Clostridium_hylemonae_DSM_15053	Actinobacteria	Firmicutes	Actinobacteria	Clostridia	Bifidobacterium	Lachnoclostridium	12-Dehydrocholate
Bifidobacterium_longum_longum_BBMN68	Clostridium_leptum_DSM_753	Actinobacteria	Firmicutes	Actinobacteria	Clostridia	Bifidobacterium	Ruminiclostridium	12-Dehydrocholate
Bifidobacterium_longum_longum_BBMN68	Clostridium_ramosum_VPI_0427_DSM_1402	Actinobacteria	Firmicutes	Actinobacteria	Erysipelotrichia	Bifidobacterium	Erysipelatoclostridium	12-Dehydrocholate
Bifidobacterium_longum_longum_BBMN68	Clostridium_scindens_ATCC_35704	Actinobacteria	Firmicutes	Actinobacteria	Clostridia	Bifidobacterium	Lachnoclostridium	12-Dehydrocholate
Bifidobacterium_longum_longum_BBMN68	Collinsella_stercoris_DSM_13279	Actinobacteria	Actinobacteria	Actinobacteria	Coriobacteriia	Bifidobacterium	Collinsella	12-Dehydrocholate
Bifidobacterium_longum_longum_BBMN68	Dietzia_cinnamea_P4	Actinobacteria	Actinobacteria	Actinobacteria	Actinobacteria	Bifidobacterium	Dietzia	12-Dehydrocholate
Bifidobacterium_longum_longum_BBMN68	Dorea_formicigenerans_ATCC_27755	Actinobacteria	Firmicutes	Actinobacteria	Clostridia	Bifidobacterium	Dorea	12-Dehydrocholate
Bifidobacterium_longum_longum_BBMN68	Eggerthella_lenta_DSM_2243	Actinobacteria	Actinobacteria	Actinobacteria	Coriobacteriia	Bifidobacterium	Eggerthella	12-Dehydrocholate
Bifidobacterium_longum_longum_BBMN68	Eggerthella_sp_1_3_56FAA	Actinobacteria	Actinobacteria	Actinobacteria	Coriobacteriia	Bifidobacterium	Eggerthella	12-Dehydrocholate
Bifidobacterium_longum_longum_BBMN68	Faecalibacterium_cf_prausnitzii_KLE1255	Actinobacteria	Firmicutes	Actinobacteria	Clostridia	Bifidobacterium	Faecalibacterium	12-Dehydrocholate
Bifidobacterium_longum_longum_BBMN68	Faecalibacterium_prausnitzii_L2_6	Actinobacteria	Firmicutes	Actinobacteria	Clostridia	Bifidobacterium	Faecalibacterium	12-Dehydrocholate
Bifidobacterium_longum_longum_BBMN68	Flavonifractor_plautii_ATCC_29863	Actinobacteria	Firmicutes	Actinobacteria	Clostridia	Bifidobacterium	Flavonifractor	12-Dehydrocholate
Bifidobacterium_longum_longum_BBMN68	Holdemania_filiformis_VPI_J1_31B_1_DSM_12042	Actinobacteria	Firmicutes	Actinobacteria	Erysipelotrichia	Bifidobacterium	Holdemania	12-Dehydrocholate
Bifidobacterium_longum_longum_BBMN68	Lysinibacillus_fusiformis_ZB2	Actinobacteria	Firmicutes	Actinobacteria	Bacilli	Bifidobacterium	Lysinibacillus	12-Dehydrocholate
Bifidobacterium_longum_longum_BBMN68	Mycobacterium_avium_subsp_avium_ATCC_25291	Actinobacteria	Actinobacteria	Actinobacteria	Actinobacteria	Bifidobacterium	Mycobacterium	12-Dehydrocholate
Bifidobacterium_longum_longum_BBMN68	Rhodococcus_equi_ATCC_33707	Actinobacteria	Actinobacteria	Actinobacteria	Actinobacteria	Bifidobacterium	Rhodococcus	12-Dehydrocholate
Bifidobacterium_longum_longum_CCUG_52486	Clostridiales_sp_1_7_47FAA	Actinobacteria	Firmicutes	Actinobacteria	Clostridia	Bifidobacterium	unclassified Clostridiales	12-Dehydrocholate
Bifidobacterium_longum_longum_CCUG_52486	Clostridium_asparagiforme_DSM_15981	Actinobacteria	Firmicutes	Actinobacteria	Clostridia	Bifidobacterium	Lachnoclostridium	12-Dehydrocholate
Bifidobacterium_longum_longum_CCUG_52486	Clostridium_citroniae_WAL_17108	Actinobacteria	Firmicutes	Actinobacteria	Clostridia	Bifidobacterium	Lachnoclostridium	12-Dehydrocholate
Bifidobacterium_longum_longum_CCUG_52486	Clostridium_hylemonae_DSM_15053	Actinobacteria	Firmicutes	Actinobacteria	Clostridia	Bifidobacterium	Lachnoclostridium	12-Dehydrocholate
Bifidobacterium_longum_longum_CCUG_52486	Clostridium_leptum_DSM_753	Actinobacteria	Firmicutes	Actinobacteria	Clostridia	Bifidobacterium	Ruminiclostridium	12-Dehydrocholate
Bifidobacterium_longum_longum_CCUG_52486	Clostridium_ramosum_VPI_0427_DSM_1402	Actinobacteria	Firmicutes	Actinobacteria	Erysipelotrichia	Bifidobacterium	Erysipelatoclostridium	12-Dehydrocholate
Bifidobacterium_longum_longum_CCUG_52486	Clostridium_scindens_ATCC_35704	Actinobacteria	Firmicutes	Actinobacteria	Clostridia	Bifidobacterium	Lachnoclostridium	12-Dehydrocholate
Bifidobacterium_longum_longum_CCUG_52486	Collinsella_stercoris_DSM_13279	Actinobacteria	Actinobacteria	Actinobacteria	Coriobacteriia	Bifidobacterium	Collinsella	12-Dehydrocholate
Bifidobacterium_longum_longum_CCUG_52486	Dietzia_cinnamea_P4	Actinobacteria	Actinobacteria	Actinobacteria	Actinobacteria	Bifidobacterium	Dietzia	12-Dehydrocholate
Bifidobacterium_longum_longum_CCUG_52486	Dorea_formicigenerans_ATCC_27755	Actinobacteria	Firmicutes	Actinobacteria	Clostridia	Bifidobacterium	Dorea	12-Dehydrocholate
Bifidobacterium_longum_longum_CCUG_52486	Eggerthella_lenta_DSM_2243	Actinobacteria	Actinobacteria	Actinobacteria	Coriobacteriia	Bifidobacterium	Eggerthella	12-Dehydrocholate
Bifidobacterium_longum_longum_CCUG_52486	Eggerthella_sp_1_3_56FAA	Actinobacteria	Actinobacteria	Actinobacteria	Coriobacteriia	Bifidobacterium	Eggerthella	12-Dehydrocholate
Bifidobacterium_longum_longum_CCUG_52486	Faecalibacterium_cf_prausnitzii_KLE1255	Actinobacteria	Firmicutes	Actinobacteria	Clostridia	Bifidobacterium	Faecalibacterium	12-Dehydrocholate
Bifidobacterium_longum_longum_CCUG_52486	Faecalibacterium_prausnitzii_L2_6	Actinobacteria	Firmicutes	Actinobacteria	Clostridia	Bifidobacterium	Faecalibacterium	12-Dehydrocholate
Bifidobacterium_longum_longum_CCUG_52486	Flavonifractor_plautii_ATCC_29863	Actinobacteria	Firmicutes	Actinobacteria	Clostridia	Bifidobacterium	Flavonifractor	12-Dehydrocholate
Bifidobacterium_longum_longum_CCUG_52486	Holdemania_filiformis_VPI_J1_31B_1_DSM_12042	Actinobacteria	Firmicutes	Actinobacteria	Erysipelotrichia	Bifidobacterium	Holdemania	12-Dehydrocholate
Bifidobacterium_longum_longum_CCUG_52486	Lysinibacillus_fusiformis_ZB2	Actinobacteria	Firmicutes	Actinobacteria	Bacilli	Bifidobacterium	Lysinibacillus	12-Dehydrocholate
Bifidobacterium_longum_longum_CCUG_52486	Mycobacterium_avium_subsp_avium_ATCC_25291	Actinobacteria	Actinobacteria	Actinobacteria	Actinobacteria	Bifidobacterium	Mycobacterium	12-Dehydrocholate
Bifidobacterium_longum_longum_CCUG_52486	Rhodococcus_equi_ATCC_33707	Actinobacteria	Actinobacteria	Actinobacteria	Actinobacteria	Bifidobacterium	Rhodococcus	12-Dehydrocholate
Bifidobacterium_longum_longum_JCM_1217	Clostridiales_sp_1_7_47FAA	Actinobacteria	Firmicutes	Actinobacteria	Clostridia	Bifidobacterium	unclassified Clostridiales	12-Dehydrocholate
Bifidobacterium_longum_longum_JCM_1217	Clostridium_asparagiforme_DSM_15981	Actinobacteria	Firmicutes	Actinobacteria	Clostridia	Bifidobacterium	Lachnoclostridium	12-Dehydrocholate
Bifidobacterium_longum_longum_JCM_1217	Clostridium_citroniae_WAL_17108	Actinobacteria	Firmicutes	Actinobacteria	Clostridia	Bifidobacterium	Lachnoclostridium	12-Dehydrocholate
Bifidobacterium_longum_longum_JCM_1217	Clostridium_hylemonae_DSM_15053	Actinobacteria	Firmicutes	Actinobacteria	Clostridia	Bifidobacterium	Lachnoclostridium	12-Dehydrocholate
Bifidobacterium_longum_longum_JCM_1217	Clostridium_leptum_DSM_753	Actinobacteria	Firmicutes	Actinobacteria	Clostridia	Bifidobacterium	Ruminiclostridium	12-Dehydrocholate
Bifidobacterium_longum_longum_JCM_1217	Clostridium_ramosum_VPI_0427_DSM_1402	Actinobacteria	Firmicutes	Actinobacteria	Erysipelotrichia	Bifidobacterium	Erysipelatoclostridium	12-Dehydrocholate
Bifidobacterium_longum_longum_JCM_1217	Clostridium_scindens_ATCC_35704	Actinobacteria	Firmicutes	Actinobacteria	Clostridia	Bifidobacterium	Lachnoclostridium	12-Dehydrocholate
Bifidobacterium_longum_longum_JCM_1217	Collinsella_stercoris_DSM_13279	Actinobacteria	Actinobacteria	Actinobacteria	Coriobacteriia	Bifidobacterium	Collinsella	12-Dehydrocholate
Bifidobacterium_longum_longum_JCM_1217	Dietzia_cinnamea_P4	Actinobacteria	Actinobacteria	Actinobacteria	Actinobacteria	Bifidobacterium	Dietzia	12-Dehydrocholate
Bifidobacterium_longum_longum_JCM_1217	Dorea_formicigenerans_ATCC_27755	Actinobacteria	Firmicutes	Actinobacteria	Clostridia	Bifidobacterium	Dorea	12-Dehydrocholate
Bifidobacterium_longum_longum_JCM_1217	Eggerthella_lenta_DSM_2243	Actinobacteria	Actinobacteria	Actinobacteria	Coriobacteriia	Bifidobacterium	Eggerthella	12-Dehydrocholate
Bifidobacterium_longum_longum_JCM_1217	Eggerthella_sp_1_3_56FAA	Actinobacteria	Actinobacteria	Actinobacteria	Coriobacteriia	Bifidobacterium	Eggerthella	12-Dehydrocholate
Bifidobacterium_longum_longum_JCM_1217	Faecalibacterium_cf_prausnitzii_KLE1255	Actinobacteria	Firmicutes	Actinobacteria	Clostridia	Bifidobacterium	Faecalibacterium	12-Dehydrocholate
Bifidobacterium_longum_longum_JCM_1217	Faecalibacterium_prausnitzii_L2_6	Actinobacteria	Firmicutes	Actinobacteria	Clostridia	Bifidobacterium	Faecalibacterium	12-Dehydrocholate
Bifidobacterium_longum_longum_JCM_1217	Flavonifractor_plautii_ATCC_29863	Actinobacteria	Firmicutes	Actinobacteria	Clostridia	Bifidobacterium	Flavonifractor	12-Dehydrocholate
Bifidobacterium_longum_longum_JCM_1217	Holdemania_filiformis_VPI_J1_31B_1_DSM_12042	Actinobacteria	Firmicutes	Actinobacteria	Erysipelotrichia	Bifidobacterium	Holdemania	12-Dehydrocholate
Bifidobacterium_longum_longum_JCM_1217	Lysinibacillus_fusiformis_ZB2	Actinobacteria	Firmicutes	Actinobacteria	Bacilli	Bifidobacterium	Lysinibacillus	12-Dehydrocholate
Bifidobacterium_longum_longum_JCM_1217	Mycobacterium_avium_subsp_avium_ATCC_25291	Actinobacteria	Actinobacteria	Actinobacteria	Actinobacteria	Bifidobacterium	Mycobacterium	12-Dehydrocholate
Bifidobacterium_longum_longum_JCM_1217	Rhodococcus_equi_ATCC_33707	Actinobacteria	Actinobacteria	Actinobacteria	Actinobacteria	Bifidobacterium	Rhodococcus	12-Dehydrocholate
Bifidobacterium_longum_longum_JDM301	Clostridiales_sp_1_7_47FAA	Actinobacteria	Firmicutes	Actinobacteria	Clostridia	Bifidobacterium	unclassified Clostridiales	12-Dehydrocholate
Bifidobacterium_longum_longum_JDM301	Clostridium_asparagiforme_DSM_15981	Actinobacteria	Firmicutes	Actinobacteria	Clostridia	Bifidobacterium	Lachnoclostridium	12-Dehydrocholate
Bifidobacterium_longum_longum_JDM301	Clostridium_citroniae_WAL_17108	Actinobacteria	Firmicutes	Actinobacteria	Clostridia	Bifidobacterium	Lachnoclostridium	12-Dehydrocholate
Bifidobacterium_longum_longum_JDM301	Clostridium_hylemonae_DSM_15053	Actinobacteria	Firmicutes	Actinobacteria	Clostridia	Bifidobacterium	Lachnoclostridium	12-Dehydrocholate
Bifidobacterium_longum_longum_JDM301	Clostridium_leptum_DSM_753	Actinobacteria	Firmicutes	Actinobacteria	Clostridia	Bifidobacterium	Ruminiclostridium	12-Dehydrocholate
Bifidobacterium_longum_longum_JDM301	Clostridium_ramosum_VPI_0427_DSM_1402	Actinobacteria	Firmicutes	Actinobacteria	Erysipelotrichia	Bifidobacterium	Erysipelatoclostridium	12-Dehydrocholate
Bifidobacterium_longum_longum_JDM301	Clostridium_scindens_ATCC_35704	Actinobacteria	Firmicutes	Actinobacteria	Clostridia	Bifidobacterium	Lachnoclostridium	12-Dehydrocholate
Bifidobacterium_longum_longum_JDM301	Collinsella_stercoris_DSM_13279	Actinobacteria	Actinobacteria	Actinobacteria	Coriobacteriia	Bifidobacterium	Collinsella	12-Dehydrocholate
Bifidobacterium_longum_longum_JDM301	Dietzia_cinnamea_P4	Actinobacteria	Actinobacteria	Actinobacteria	Actinobacteria	Bifidobacterium	Dietzia	12-Dehydrocholate
Bifidobacterium_longum_longum_JDM301	Dorea_formicigenerans_ATCC_27755	Actinobacteria	Firmicutes	Actinobacteria	Clostridia	Bifidobacterium	Dorea	12-Dehydrocholate
Bifidobacterium_longum_longum_JDM301	Eggerthella_lenta_DSM_2243	Actinobacteria	Actinobacteria	Actinobacteria	Coriobacteriia	Bifidobacterium	Eggerthella	12-Dehydrocholate
Bifidobacterium_longum_longum_JDM301	Eggerthella_sp_1_3_56FAA	Actinobacteria	Actinobacteria	Actinobacteria	Coriobacteriia	Bifidobacterium	Eggerthella	12-Dehydrocholate
Bifidobacterium_longum_longum_JDM301	Faecalibacterium_cf_prausnitzii_KLE1255	Actinobacteria	Firmicutes	Actinobacteria	Clostridia	Bifidobacterium	Faecalibacterium	12-Dehydrocholate
Bifidobacterium_longum_longum_JDM301	Faecalibacterium_prausnitzii_L2_6	Actinobacteria	Firmicutes	Actinobacteria	Clostridia	Bifidobacterium	Faecalibacterium	12-Dehydrocholate
Bifidobacterium_longum_longum_JDM301	Flavonifractor_plautii_ATCC_29863	Actinobacteria	Firmicutes	Actinobacteria	Clostridia	Bifidobacterium	Flavonifractor	12-Dehydrocholate
Bifidobacterium_longum_longum_JDM301	Holdemania_filiformis_VPI_J1_31B_1_DSM_12042	Actinobacteria	Firmicutes	Actinobacteria	Erysipelotrichia	Bifidobacterium	Holdemania	12-Dehydrocholate
Bifidobacterium_longum_longum_JDM301	Lysinibacillus_fusiformis_ZB2	Actinobacteria	Firmicutes	Actinobacteria	Bacilli	Bifidobacterium	Lysinibacillus	12-Dehydrocholate
Bifidobacterium_longum_longum_JDM301	Mycobacterium_avium_subsp_avium_ATCC_25291	Actinobacteria	Actinobacteria	Actinobacteria	Actinobacteria	Bifidobacterium	Mycobacterium	12-Dehydrocholate
Bifidobacterium_longum_longum_JDM301	Rhodococcus_equi_ATCC_33707	Actinobacteria	Actinobacteria	Actinobacteria	Actinobacteria	Bifidobacterium	Rhodococcus	12-Dehydrocholate
Bifidobacterium_pseudocatenulatum_DSM_20438	Clostridiales_sp_1_7_47FAA	Actinobacteria	Firmicutes	Actinobacteria	Clostridia	Bifidobacterium	unclassified Clostridiales	12-Dehydrocholate
Bifidobacterium_pseudocatenulatum_DSM_20438	Clostridium_asparagiforme_DSM_15981	Actinobacteria	Firmicutes	Actinobacteria	Clostridia	Bifidobacterium	Lachnoclostridium	12-Dehydrocholate
Bifidobacterium_pseudocatenulatum_DSM_20438	Clostridium_citroniae_WAL_17108	Actinobacteria	Firmicutes	Actinobacteria	Clostridia	Bifidobacterium	Lachnoclostridium	12-Dehydrocholate
Bifidobacterium_pseudocatenulatum_DSM_20438	Clostridium_hylemonae_DSM_15053	Actinobacteria	Firmicutes	Actinobacteria	Clostridia	Bifidobacterium	Lachnoclostridium	12-Dehydrocholate
Bifidobacterium_pseudocatenulatum_DSM_20438	Clostridium_leptum_DSM_753	Actinobacteria	Firmicutes	Actinobacteria	Clostridia	Bifidobacterium	Ruminiclostridium	12-Dehydrocholate
Bifidobacterium_pseudocatenulatum_DSM_20438	Clostridium_ramosum_VPI_0427_DSM_1402	Actinobacteria	Firmicutes	Actinobacteria	Erysipelotrichia	Bifidobacterium	Erysipelatoclostridium	12-Dehydrocholate
Bifidobacterium_pseudocatenulatum_DSM_20438	Clostridium_scindens_ATCC_35704	Actinobacteria	Firmicutes	Actinobacteria	Clostridia	Bifidobacterium	Lachnoclostridium	12-Dehydrocholate
Bifidobacterium_pseudocatenulatum_DSM_20438	Collinsella_stercoris_DSM_13279	Actinobacteria	Actinobacteria	Actinobacteria	Coriobacteriia	Bifidobacterium	Collinsella	12-Dehydrocholate
Bifidobacterium_pseudocatenulatum_DSM_20438	Dietzia_cinnamea_P4	Actinobacteria	Actinobacteria	Actinobacteria	Actinobacteria	Bifidobacterium	Dietzia	12-Dehydrocholate
Bifidobacterium_pseudocatenulatum_DSM_20438	Dorea_formicigenerans_ATCC_27755	Actinobacteria	Firmicutes	Actinobacteria	Clostridia	Bifidobacterium	Dorea	12-Dehydrocholate
Bifidobacterium_pseudocatenulatum_DSM_20438	Eggerthella_lenta_DSM_2243	Actinobacteria	Actinobacteria	Actinobacteria	Coriobacteriia	Bifidobacterium	Eggerthella	12-Dehydrocholate
Bifidobacterium_pseudocatenulatum_DSM_20438	Eggerthella_sp_1_3_56FAA	Actinobacteria	Actinobacteria	Actinobacteria	Coriobacteriia	Bifidobacterium	Eggerthella	12-Dehydrocholate
Bifidobacterium_pseudocatenulatum_DSM_20438	Faecalibacterium_cf_prausnitzii_KLE1255	Actinobacteria	Firmicutes	Actinobacteria	Clostridia	Bifidobacterium	Faecalibacterium	12-Dehydrocholate
Bifidobacterium_pseudocatenulatum_DSM_20438	Faecalibacterium_prausnitzii_L2_6	Actinobacteria	Firmicutes	Actinobacteria	Clostridia	Bifidobacterium	Faecalibacterium	12-Dehydrocholate
Bifidobacterium_pseudocatenulatum_DSM_20438	Flavonifractor_plautii_ATCC_29863	Actinobacteria	Firmicutes	Actinobacteria	Clostridia	Bifidobacterium	Flavonifractor	12-Dehydrocholate
Bifidobacterium_pseudocatenulatum_DSM_20438	Holdemania_filiformis_VPI_J1_31B_1_DSM_12042	Actinobacteria	Firmicutes	Actinobacteria	Erysipelotrichia	Bifidobacterium	Holdemania	12-Dehydrocholate
Bifidobacterium_pseudocatenulatum_DSM_20438	Lysinibacillus_fusiformis_ZB2	Actinobacteria	Firmicutes	Actinobacteria	Bacilli	Bifidobacterium	Lysinibacillus	12-Dehydrocholate
Bifidobacterium_pseudocatenulatum_DSM_20438	Mycobacterium_avium_subsp_avium_ATCC_25291	Actinobacteria	Actinobacteria	Actinobacteria	Actinobacteria	Bifidobacterium	Mycobacterium	12-Dehydrocholate
Bifidobacterium_pseudocatenulatum_DSM_20438	Rhodococcus_equi_ATCC_33707	Actinobacteria	Actinobacteria	Actinobacteria	Actinobacteria	Bifidobacterium	Rhodococcus	12-Dehydrocholate
Bifidobacterium_thermophilum_RBL67	Clostridiales_sp_1_7_47FAA	Actinobacteria	Firmicutes	Actinobacteria	Clostridia	Bifidobacterium	unclassified Clostridiales	12-Dehydrocholate
Bifidobacterium_thermophilum_RBL67	Clostridium_asparagiforme_DSM_15981	Actinobacteria	Firmicutes	Actinobacteria	Clostridia	Bifidobacterium	Lachnoclostridium	12-Dehydrocholate
Bifidobacterium_thermophilum_RBL67	Clostridium_citroniae_WAL_17108	Actinobacteria	Firmicutes	Actinobacteria	Clostridia	Bifidobacterium	Lachnoclostridium	12-Dehydrocholate
Bifidobacterium_thermophilum_RBL67	Clostridium_hylemonae_DSM_15053	Actinobacteria	Firmicutes	Actinobacteria	Clostridia	Bifidobacterium	Lachnoclostridium	12-Dehydrocholate
Bifidobacterium_thermophilum_RBL67	Clostridium_leptum_DSM_753	Actinobacteria	Firmicutes	Actinobacteria	Clostridia	Bifidobacterium	Ruminiclostridium	12-Dehydrocholate
Bifidobacterium_thermophilum_RBL67	Clostridium_ramosum_VPI_0427_DSM_1402	Actinobacteria	Firmicutes	Actinobacteria	Erysipelotrichia	Bifidobacterium	Erysipelatoclostridium	12-Dehydrocholate
Bifidobacterium_thermophilum_RBL67	Clostridium_scindens_ATCC_35704	Actinobacteria	Firmicutes	Actinobacteria	Clostridia	Bifidobacterium	Lachnoclostridium	12-Dehydrocholate
Bifidobacterium_thermophilum_RBL67	Collinsella_stercoris_DSM_13279	Actinobacteria	Actinobacteria	Actinobacteria	Coriobacteriia	Bifidobacterium	Collinsella	12-Dehydrocholate
Bifidobacterium_thermophilum_RBL67	Dietzia_cinnamea_P4	Actinobacteria	Actinobacteria	Actinobacteria	Actinobacteria	Bifidobacterium	Dietzia	12-Dehydrocholate
Bifidobacterium_thermophilum_RBL67	Dorea_formicigenerans_ATCC_27755	Actinobacteria	Firmicutes	Actinobacteria	Clostridia	Bifidobacterium	Dorea	12-Dehydrocholate
Bifidobacterium_thermophilum_RBL67	Eggerthella_lenta_DSM_2243	Actinobacteria	Actinobacteria	Actinobacteria	Coriobacteriia	Bifidobacterium	Eggerthella	12-Dehydrocholate
Bifidobacterium_thermophilum_RBL67	Eggerthella_sp_1_3_56FAA	Actinobacteria	Actinobacteria	Actinobacteria	Coriobacteriia	Bifidobacterium	Eggerthella	12-Dehydrocholate
Bifidobacterium_thermophilum_RBL67	Faecalibacterium_cf_prausnitzii_KLE1255	Actinobacteria	Firmicutes	Actinobacteria	Clostridia	Bifidobacterium	Faecalibacterium	12-Dehydrocholate
Bifidobacterium_thermophilum_RBL67	Faecalibacterium_prausnitzii_L2_6	Actinobacteria	Firmicutes	Actinobacteria	Clostridia	Bifidobacterium	Faecalibacterium	12-Dehydrocholate
Bifidobacterium_thermophilum_RBL67	Flavonifractor_plautii_ATCC_29863	Actinobacteria	Firmicutes	Actinobacteria	Clostridia	Bifidobacterium	Flavonifractor	12-Dehydrocholate
Bifidobacterium_thermophilum_RBL67	Holdemania_filiformis_VPI_J1_31B_1_DSM_12042	Actinobacteria	Firmicutes	Actinobacteria	Erysipelotrichia	Bifidobacterium	Holdemania	12-Dehydrocholate
Bifidobacterium_thermophilum_RBL67	Lysinibacillus_fusiformis_ZB2	Actinobacteria	Firmicutes	Actinobacteria	Bacilli	Bifidobacterium	Lysinibacillus	12-Dehydrocholate
Bifidobacterium_thermophilum_RBL67	Mycobacterium_avium_subsp_avium_ATCC_25291	Actinobacteria	Actinobacteria	Actinobacteria	Actinobacteria	Bifidobacterium	Mycobacterium	12-Dehydrocholate
Bifidobacterium_thermophilum_RBL67	Rhodococcus_equi_ATCC_33707	Actinobacteria	Actinobacteria	Actinobacteria	Actinobacteria	Bifidobacterium	Rhodococcus	12-Dehydrocholate
Butyricimonas_synergistica_DSM_23225	Clostridiales_sp_1_7_47FAA	Bacteroidetes	Firmicutes	Bacteroidia	Clostridia	Butyricimonas	unclassified Clostridiales	12-Dehydrocholate
Butyricimonas_synergistica_DSM_23225	Clostridium_asparagiforme_DSM_15981	Bacteroidetes	Firmicutes	Bacteroidia	Clostridia	Butyricimonas	Lachnoclostridium	12-Dehydrocholate
Butyricimonas_synergistica_DSM_23225	Clostridium_citroniae_WAL_17108	Bacteroidetes	Firmicutes	Bacteroidia	Clostridia	Butyricimonas	Lachnoclostridium	12-Dehydrocholate
Butyricimonas_synergistica_DSM_23225	Clostridium_hylemonae_DSM_15053	Bacteroidetes	Firmicutes	Bacteroidia	Clostridia	Butyricimonas	Lachnoclostridium	12-Dehydrocholate
Butyricimonas_synergistica_DSM_23225	Clostridium_leptum_DSM_753	Bacteroidetes	Firmicutes	Bacteroidia	Clostridia	Butyricimonas	Ruminiclostridium	12-Dehydrocholate
Butyricimonas_synergistica_DSM_23225	Clostridium_ramosum_VPI_0427_DSM_1402	Bacteroidetes	Firmicutes	Bacteroidia	Erysipelotrichia	Butyricimonas	Erysipelatoclostridium	12-Dehydrocholate
Butyricimonas_synergistica_DSM_23225	Clostridium_scindens_ATCC_35704	Bacteroidetes	Firmicutes	Bacteroidia	Clostridia	Butyricimonas	Lachnoclostridium	12-Dehydrocholate
Butyricimonas_synergistica_DSM_23225	Collinsella_stercoris_DSM_13279	Bacteroidetes	Actinobacteria	Bacteroidia	Coriobacteriia	Butyricimonas	Collinsella	12-Dehydrocholate
Butyricimonas_synergistica_DSM_23225	Dietzia_cinnamea_P4	Bacteroidetes	Actinobacteria	Bacteroidia	Actinobacteria	Butyricimonas	Dietzia	12-Dehydrocholate
Butyricimonas_synergistica_DSM_23225	Dorea_formicigenerans_ATCC_27755	Bacteroidetes	Firmicutes	Bacteroidia	Clostridia	Butyricimonas	Dorea	12-Dehydrocholate
Butyricimonas_synergistica_DSM_23225	Eggerthella_lenta_DSM_2243	Bacteroidetes	Actinobacteria	Bacteroidia	Coriobacteriia	Butyricimonas	Eggerthella	12-Dehydrocholate
Butyricimonas_synergistica_DSM_23225	Eggerthella_sp_1_3_56FAA	Bacteroidetes	Actinobacteria	Bacteroidia	Coriobacteriia	Butyricimonas	Eggerthella	12-Dehydrocholate
Butyricimonas_synergistica_DSM_23225	Faecalibacterium_cf_prausnitzii_KLE1255	Bacteroidetes	Firmicutes	Bacteroidia	Clostridia	Butyricimonas	Faecalibacterium	12-Dehydrocholate
Butyricimonas_synergistica_DSM_23225	Faecalibacterium_prausnitzii_L2_6	Bacteroidetes	Firmicutes	Bacteroidia	Clostridia	Butyricimonas	Faecalibacterium	12-Dehydrocholate
Butyricimonas_synergistica_DSM_23225	Flavonifractor_plautii_ATCC_29863	Bacteroidetes	Firmicutes	Bacteroidia	Clostridia	Butyricimonas	Flavonifractor	12-Dehydrocholate
Butyricimonas_synergistica_DSM_23225	Holdemania_filiformis_VPI_J1_31B_1_DSM_12042	Bacteroidetes	Firmicutes	Bacteroidia	Erysipelotrichia	Butyricimonas	Holdemania	12-Dehydrocholate
Butyricimonas_synergistica_DSM_23225	Lysinibacillus_fusiformis_ZB2	Bacteroidetes	Firmicutes	Bacteroidia	Bacilli	Butyricimonas	Lysinibacillus	12-Dehydrocholate
Butyricimonas_synergistica_DSM_23225	Mycobacterium_avium_subsp_avium_ATCC_25291	Bacteroidetes	Actinobacteria	Bacteroidia	Actinobacteria	Butyricimonas	Mycobacterium	12-Dehydrocholate
Butyricimonas_synergistica_DSM_23225	Rhodococcus_equi_ATCC_33707	Bacteroidetes	Actinobacteria	Bacteroidia	Actinobacteria	Butyricimonas	Rhodococcus	12-Dehydrocholate
Butyrivibrio_crossotus_DSM_2876	Clostridiales_sp_1_7_47FAA	Firmicutes	Firmicutes	Clostridia	Clostridia	Butyrivibrio	unclassified Clostridiales	12-Dehydrocholate
Butyrivibrio_crossotus_DSM_2876	Clostridium_asparagiforme_DSM_15981	Firmicutes	Firmicutes	Clostridia	Clostridia	Butyrivibrio	Lachnoclostridium	12-Dehydrocholate
Butyrivibrio_crossotus_DSM_2876	Clostridium_citroniae_WAL_17108	Firmicutes	Firmicutes	Clostridia	Clostridia	Butyrivibrio	Lachnoclostridium	12-Dehydrocholate
Butyrivibrio_crossotus_DSM_2876	Clostridium_hylemonae_DSM_15053	Firmicutes	Firmicutes	Clostridia	Clostridia	Butyrivibrio	Lachnoclostridium	12-Dehydrocholate
Butyrivibrio_crossotus_DSM_2876	Clostridium_leptum_DSM_753	Firmicutes	Firmicutes	Clostridia	Clostridia	Butyrivibrio	Ruminiclostridium	12-Dehydrocholate
Butyrivibrio_crossotus_DSM_2876	Clostridium_ramosum_VPI_0427_DSM_1402	Firmicutes	Firmicutes	Clostridia	Erysipelotrichia	Butyrivibrio	Erysipelatoclostridium	12-Dehydrocholate
Butyrivibrio_crossotus_DSM_2876	Clostridium_scindens_ATCC_35704	Firmicutes	Firmicutes	Clostridia	Clostridia	Butyrivibrio	Lachnoclostridium	12-Dehydrocholate
Butyrivibrio_crossotus_DSM_2876	Collinsella_stercoris_DSM_13279	Firmicutes	Actinobacteria	Clostridia	Coriobacteriia	Butyrivibrio	Collinsella	12-Dehydrocholate
Butyrivibrio_crossotus_DSM_2876	Dietzia_cinnamea_P4	Firmicutes	Actinobacteria	Clostridia	Actinobacteria	Butyrivibrio	Dietzia	12-Dehydrocholate
Butyrivibrio_crossotus_DSM_2876	Dorea_formicigenerans_ATCC_27755	Firmicutes	Firmicutes	Clostridia	Clostridia	Butyrivibrio	Dorea	12-Dehydrocholate
Butyrivibrio_crossotus_DSM_2876	Eggerthella_lenta_DSM_2243	Firmicutes	Actinobacteria	Clostridia	Coriobacteriia	Butyrivibrio	Eggerthella	12-Dehydrocholate
Butyrivibrio_crossotus_DSM_2876	Eggerthella_sp_1_3_56FAA	Firmicutes	Actinobacteria	Clostridia	Coriobacteriia	Butyrivibrio	Eggerthella	12-Dehydrocholate
Butyrivibrio_crossotus_DSM_2876	Faecalibacterium_cf_prausnitzii_KLE1255	Firmicutes	Firmicutes	Clostridia	Clostridia	Butyrivibrio	Faecalibacterium	12-Dehydrocholate
Butyrivibrio_crossotus_DSM_2876	Faecalibacterium_prausnitzii_L2_6	Firmicutes	Firmicutes	Clostridia	Clostridia	Butyrivibrio	Faecalibacterium	12-Dehydrocholate
Butyrivibrio_crossotus_DSM_2876	Flavonifractor_plautii_ATCC_29863	Firmicutes	Firmicutes	Clostridia	Clostridia	Butyrivibrio	Flavonifractor	12-Dehydrocholate
Butyrivibrio_crossotus_DSM_2876	Holdemania_filiformis_VPI_J1_31B_1_DSM_12042	Firmicutes	Firmicutes	Clostridia	Erysipelotrichia	Butyrivibrio	Holdemania	12-Dehydrocholate
Butyrivibrio_crossotus_DSM_2876	Lysinibacillus_fusiformis_ZB2	Firmicutes	Firmicutes	Clostridia	Bacilli	Butyrivibrio	Lysinibacillus	12-Dehydrocholate
Butyrivibrio_crossotus_DSM_2876	Mycobacterium_avium_subsp_avium_ATCC_25291	Firmicutes	Actinobacteria	Clostridia	Actinobacteria	Butyrivibrio	Mycobacterium	12-Dehydrocholate
Butyrivibrio_crossotus_DSM_2876	Rhodococcus_equi_ATCC_33707	Firmicutes	Actinobacteria	Clostridia	Actinobacteria	Butyrivibrio	Rhodococcus	12-Dehydrocholate
Clostridiales_sp_1_7_47FAA	Clostridium_bartlettii_DSM_16795	Firmicutes	Firmicutes	Clostridia	Clostridia	unclassified Clostridiales	Intestinibacter	12-Dehydrocholate
Clostridiales_sp_1_7_47FAA	Clostridium_bolteae_ATCC_BAA_613	Firmicutes	Firmicutes	Clostridia	Clostridia	unclassified Clostridiales	Lachnoclostridium	12-Dehydrocholate
Clostridiales_sp_1_7_47FAA	Clostridium_clostridioforme_CM201	Firmicutes	Firmicutes	Clostridia	Clostridia	unclassified Clostridiales	Lachnoclostridium	12-Dehydrocholate
Clostridiales_sp_1_7_47FAA	Clostridium_innocuum_2959	Firmicutes	Firmicutes	Clostridia	Erysipelotrichia	unclassified Clostridiales	Erysipelatoclostridium	12-Dehydrocholate
Clostridiales_sp_1_7_47FAA	Clostridium_nexile_DSM_1787	Firmicutes	Firmicutes	Clostridia	Clostridia	unclassified Clostridiales	Tyzzerella	12-Dehydrocholate
Clostridiales_sp_1_7_47FAA	Clostridium_perfringens_ATCC_13124	Firmicutes	Firmicutes	Clostridia	Clostridia	unclassified Clostridiales	Clostridium	12-Dehydrocholate
Clostridiales_sp_1_7_47FAA	Clostridium_sp_7_2_43FAA	Firmicutes	Firmicutes	Clostridia	Clostridia	unclassified Clostridiales	Clostridium	12-Dehydrocholate
Clostridiales_sp_1_7_47FAA	Clostridium_sp_M62_1	Firmicutes	Firmicutes	Clostridia	Clostridia	unclassified Clostridiales	Clostridium	12-Dehydrocholate
Clostridiales_sp_1_7_47FAA	Clostridium_sp_SY8519	Firmicutes	Firmicutes	Clostridia	Clostridia	unclassified Clostridiales	Clostridium	12-Dehydrocholate
Clostridiales_sp_1_7_47FAA	Collinsella_tanakaei_YIT_12063	Firmicutes	Actinobacteria	Clostridia	Coriobacteriia	unclassified Clostridiales	Collinsella	12-Dehydrocholate
Clostridiales_sp_1_7_47FAA	Coprococcus_catus_GD_7	Firmicutes	Firmicutes	Clostridia	Clostridia	unclassified Clostridiales	Coprococcus	12-Dehydrocholate
Clostridiales_sp_1_7_47FAA	Dorea_longicatena_DSM_13814	Firmicutes	Firmicutes	Clostridia	Clostridia	unclassified Clostridiales	Dorea	12-Dehydrocholate
Clostridiales_sp_1_7_47FAA	Dysgonomonas_gadei_ATCC_BAA_286	Firmicutes	Bacteroidetes	Clostridia	Bacteroidia	unclassified Clostridiales	Dysgonomonas	12-Dehydrocholate
Clostridiales_sp_1_7_47FAA	Enterococcus_avium_ATCC_14025	Firmicutes	Firmicutes	Clostridia	Bacilli	unclassified Clostridiales	Enterococcus	12-Dehydrocholate
Clostridiales_sp_1_7_47FAA	Enterococcus_casseliflavus_ATCC_12755	Firmicutes	Firmicutes	Clostridia	Bacilli	unclassified Clostridiales	Enterococcus	12-Dehydrocholate
Clostridiales_sp_1_7_47FAA	Enterococcus_cecorum_DSM_20682	Firmicutes	Firmicutes	Clostridia	Bacilli	unclassified Clostridiales	Enterococcus	12-Dehydrocholate
Clostridiales_sp_1_7_47FAA	Enterococcus_durans_ATCC_6056	Firmicutes	Firmicutes	Clostridia	Bacilli	unclassified Clostridiales	Enterococcus	12-Dehydrocholate
Clostridiales_sp_1_7_47FAA	Enterococcus_faecalis_TX1322	Firmicutes	Firmicutes	Clostridia	Bacilli	unclassified Clostridiales	Enterococcus	12-Dehydrocholate
Clostridiales_sp_1_7_47FAA	Enterococcus_faecalis_V583	Firmicutes	Firmicutes	Clostridia	Bacilli	unclassified Clostridiales	Enterococcus	12-Dehydrocholate
Clostridiales_sp_1_7_47FAA	Enterococcus_faecium_TX1330	Firmicutes	Firmicutes	Clostridia	Bacilli	unclassified Clostridiales	Enterococcus	12-Dehydrocholate
Clostridiales_sp_1_7_47FAA	Enterococcus_gallinarum_EG2	Firmicutes	Firmicutes	Clostridia	Bacilli	unclassified Clostridiales	Enterococcus	12-Dehydrocholate
Clostridiales_sp_1_7_47FAA	Enterococcus_hirae_ATCC_9790	Firmicutes	Firmicutes	Clostridia	Bacilli	unclassified Clostridiales	Enterococcus	12-Dehydrocholate
Clostridiales_sp_1_7_47FAA	Erysipelotrichaceae_bacterium_5_2_54FAA	Firmicutes	Firmicutes	Clostridia	Erysipelotrichia	unclassified Clostridiales	unclassified Erysipelotrichaceae	12-Dehydrocholate
Clostridiales_sp_1_7_47FAA	Erysipelotrichaceae_bacterium_sp_3_1_53	Firmicutes	Firmicutes	Clostridia	Erysipelotrichia	unclassified Clostridiales	unclassified Erysipelotrichaceae	12-Dehydrocholate
Clostridiales_sp_1_7_47FAA	Escherichia_coli_SE11	Firmicutes	Proteobacteria	Clostridia	Gammaproteobacteria	unclassified Clostridiales	Escherichia	12-Dehydrocholate
Clostridiales_sp_1_7_47FAA	Eubacterium_biforme_DSM_3989	Firmicutes	Firmicutes	Clostridia	Erysipelotrichia	unclassified Clostridiales	Holdemanella	12-Dehydrocholate
Clostridiales_sp_1_7_47FAA	Eubacterium_cellulosolvens_6	Firmicutes	Firmicutes	Clostridia	Clostridia	unclassified Clostridiales	Eubacterium	12-Dehydrocholate
Clostridiales_sp_1_7_47FAA	Eubacterium_eligens_ATCC_27750	Firmicutes	Firmicutes	Clostridia	Clostridia	unclassified Clostridiales	Eubacterium	12-Dehydrocholate
Clostridiales_sp_1_7_47FAA	Eubacterium_limosum_KIST612	Firmicutes	Firmicutes	Clostridia	Clostridia	unclassified Clostridiales	Eubacterium	12-Dehydrocholate
Clostridiales_sp_1_7_47FAA	Eubacterium_rectale_ATCC_33656	Firmicutes	Firmicutes	Clostridia	Clostridia	unclassified Clostridiales	unclassified Lachnospiraceae	12-Dehydrocholate
Clostridiales_sp_1_7_47FAA	Eubacterium_rectale_M104_1	Firmicutes	Firmicutes	Clostridia	Clostridia	unclassified Clostridiales	unclassified Lachnospiraceae	12-Dehydrocholate
Clostridiales_sp_1_7_47FAA	Eubacterium_siraeum_70_3	Firmicutes	Firmicutes	Clostridia	Clostridia	unclassified Clostridiales	Ruminiclostridium	12-Dehydrocholate
Clostridiales_sp_1_7_47FAA	Eubacterium_siraeum_DSM_15702	Firmicutes	Firmicutes	Clostridia	Clostridia	unclassified Clostridiales	Ruminiclostridium	12-Dehydrocholate
Clostridiales_sp_1_7_47FAA	Faecalibacterium_prausnitzii_A2_165	Firmicutes	Firmicutes	Clostridia	Clostridia	unclassified Clostridiales	Faecalibacterium	12-Dehydrocholate
Clostridiales_sp_1_7_47FAA	Fusobacterium_mortiferum_ATCC_9817	Firmicutes	Fusobacteria	Clostridia	Fusobacteriia	unclassified Clostridiales	Fusobacterium	12-Dehydrocholate
Clostridiales_sp_1_7_47FAA	Fusobacterium_ulcerans_ATCC_49185	Firmicutes	Fusobacteria	Clostridia	Fusobacteriia	unclassified Clostridiales	Fusobacterium	12-Dehydrocholate
Clostridiales_sp_1_7_47FAA	Fusobacterium_varium_ATCC_27725	Firmicutes	Fusobacteria	Clostridia	Fusobacteriia	unclassified Clostridiales	Fusobacterium	12-Dehydrocholate
Clostridiales_sp_1_7_47FAA	Lactobacillus_acidophilus_ATCC_4796	Firmicutes	Firmicutes	Clostridia	Bacilli	unclassified Clostridiales	Lactobacillus	12-Dehydrocholate
Clostridiales_sp_1_7_47FAA	Lactobacillus_acidophilus_NCFM	Firmicutes	Firmicutes	Clostridia	Bacilli	unclassified Clostridiales	Lactobacillus	12-Dehydrocholate
Clostridiales_sp_1_7_47FAA	Lactobacillus_amylolyticus_DSM_11664	Firmicutes	Firmicutes	Clostridia	Bacilli	unclassified Clostridiales	Lactobacillus	12-Dehydrocholate
Clostridiales_sp_1_7_47FAA	Lactobacillus_amylovorus_GRL_1112	Firmicutes	Firmicutes	Clostridia	Bacilli	unclassified Clostridiales	Lactobacillus	12-Dehydrocholate
Clostridiales_sp_1_7_47FAA	Lactobacillus_animalis_KCTC_3501	Firmicutes	Firmicutes	Clostridia	Bacilli	unclassified Clostridiales	Lactobacillus	12-Dehydrocholate
Clostridiales_sp_1_7_47FAA	Lactobacillus_coleohominis_101_4_CHN	Firmicutes	Firmicutes	Clostridia	Bacilli	unclassified Clostridiales	Lactobacillus	12-Dehydrocholate
Clostridiales_sp_1_7_47FAA	Lactobacillus_crispatus_125_2_CHN	Firmicutes	Firmicutes	Clostridia	Bacilli	unclassified Clostridiales	Lactobacillus	12-Dehydrocholate
Clostridiales_sp_1_7_47FAA	Lactobacillus_gasseri_ATCC_33323	Firmicutes	Firmicutes	Clostridia	Bacilli	unclassified Clostridiales	Lactobacillus	12-Dehydrocholate
Clostridiales_sp_1_7_47FAA	Lactobacillus_helveticus_DPC_4571	Firmicutes	Firmicutes	Clostridia	Bacilli	unclassified Clostridiales	Lactobacillus	12-Dehydrocholate
Clostridiales_sp_1_7_47FAA	Lactobacillus_helveticus_DSM_20075	Firmicutes	Firmicutes	Clostridia	Bacilli	unclassified Clostridiales	Lactobacillus	12-Dehydrocholate
Clostridiales_sp_1_7_47FAA	Lactobacillus_johnsonii_DPC_6026	Firmicutes	Firmicutes	Clostridia	Bacilli	unclassified Clostridiales	Lactobacillus	12-Dehydrocholate
Clostridiales_sp_1_7_47FAA	Lactobacillus_johnsonii_NCC_533	Firmicutes	Firmicutes	Clostridia	Bacilli	unclassified Clostridiales	Lactobacillus	12-Dehydrocholate
Clostridiales_sp_1_7_47FAA	Lactobacillus_mucosae_LM1	Firmicutes	Firmicutes	Clostridia	Bacilli	unclassified Clostridiales	Lactobacillus	12-Dehydrocholate
Clostridiales_sp_1_7_47FAA	Lactobacillus_plantarum_JDM1	Firmicutes	Firmicutes	Clostridia	Bacilli	unclassified Clostridiales	Lactobacillus	12-Dehydrocholate
Clostridiales_sp_1_7_47FAA	Lactobacillus_plantarum_WCFS1	Firmicutes	Firmicutes	Clostridia	Bacilli	unclassified Clostridiales	Lactobacillus	12-Dehydrocholate
Clostridiales_sp_1_7_47FAA	Lactobacillus_plantarum_subsp_plantarum_ATCC_14917	Firmicutes	Firmicutes	Clostridia	Bacilli	unclassified Clostridiales	Lactobacillus	12-Dehydrocholate
Clostridiales_sp_1_7_47FAA	Lactobacillus_reuteri_CF48_3A_	Firmicutes	Firmicutes	Clostridia	Bacilli	unclassified Clostridiales	Lactobacillus	12-Dehydrocholate
Clostridiales_sp_1_7_47FAA	Lactobacillus_reuteri_F275_JCM_1112	Firmicutes	Firmicutes	Clostridia	Bacilli	unclassified Clostridiales	Lactobacillus	12-Dehydrocholate
Clostridiales_sp_1_7_47FAA	Lactobacillus_reuteri_MM2_3_	Firmicutes	Firmicutes	Clostridia	Bacilli	unclassified Clostridiales	Lactobacillus	12-Dehydrocholate
Clostridiales_sp_1_7_47FAA	Lactobacillus_reuteri_MM4_1A_	Firmicutes	Firmicutes	Clostridia	Bacilli	unclassified Clostridiales	Lactobacillus	12-Dehydrocholate
Clostridiales_sp_1_7_47FAA	Lactobacillus_reuteri_SD2112_ATCC_55730	Firmicutes	Firmicutes	Clostridia	Bacilli	unclassified Clostridiales	Lactobacillus	12-Dehydrocholate
Clostridiales_sp_1_7_47FAA	Lactobacillus_ruminis_ATCC_25644	Firmicutes	Firmicutes	Clostridia	Bacilli	unclassified Clostridiales	Lactobacillus	12-Dehydrocholate
Clostridiales_sp_1_7_47FAA	Lactobacillus_salivarius_HO66_ATCC_11741	Firmicutes	Firmicutes	Clostridia	Bacilli	unclassified Clostridiales	Lactobacillus	12-Dehydrocholate
Clostridiales_sp_1_7_47FAA	Lactobacillus_salivarius_salivarius_UCC118	Firmicutes	Firmicutes	Clostridia	Bacilli	unclassified Clostridiales	Lactobacillus	12-Dehydrocholate
Clostridiales_sp_1_7_47FAA	Lactobacillus_ultunensis_DSM_16047	Firmicutes	Firmicutes	Clostridia	Bacilli	unclassified Clostridiales	Lactobacillus	12-Dehydrocholate
Clostridiales_sp_1_7_47FAA	Lactobacillus_vaginalis_ATCC_49540	Firmicutes	Firmicutes	Clostridia	Bacilli	unclassified Clostridiales	Lactobacillus	12-Dehydrocholate
Clostridiales_sp_1_7_47FAA	Listeria_monocytogenes_4b_F2365	Firmicutes	Firmicutes	Clostridia	Bacilli	unclassified Clostridiales	Listeria	12-Dehydrocholate
Clostridiales_sp_1_7_47FAA	Listeria_monocytogenes_FSL_R2_561	Firmicutes	Firmicutes	Clostridia	Bacilli	unclassified Clostridiales	Listeria	12-Dehydrocholate
Clostridiales_sp_1_7_47FAA	Listeria_monocytogenes_Finland_1988	Firmicutes	Firmicutes	Clostridia	Bacilli	unclassified Clostridiales	Listeria	12-Dehydrocholate
Clostridiales_sp_1_7_47FAA	Listeria_monocytogenes_J0161_FSL_R2_499	Firmicutes	Firmicutes	Clostridia	Bacilli	unclassified Clostridiales	Listeria	12-Dehydrocholate
Clostridiales_sp_1_7_47FAA	Listeria_monocytogenes_SLCC_2378	Firmicutes	Firmicutes	Clostridia	Bacilli	unclassified Clostridiales	Listeria	12-Dehydrocholate
Clostridiales_sp_1_7_47FAA	Listeria_monocytogenes_SLCC_2540	Firmicutes	Firmicutes	Clostridia	Bacilli	unclassified Clostridiales	Listeria	12-Dehydrocholate
Clostridiales_sp_1_7_47FAA	Listeria_monocytogenes_SLCC_7179	Firmicutes	Firmicutes	Clostridia	Bacilli	unclassified Clostridiales	Listeria	12-Dehydrocholate
Clostridiales_sp_1_7_47FAA	Listeria_monocytogenes_serotype_7_SLCC_2482	Firmicutes	Firmicutes	Clostridia	Bacilli	unclassified Clostridiales	Listeria	12-Dehydrocholate
Clostridiales_sp_1_7_47FAA	Marvinbryantia_formatexigens_I_52_DSM_14469	Firmicutes	Firmicutes	Clostridia	Clostridia	unclassified Clostridiales	Marvinbryantia	12-Dehydrocholate
Clostridiales_sp_1_7_47FAA	Ochrobactrum_intermedium_LMG_3301	Firmicutes	Proteobacteria	Clostridia	Alphaproteobacteria	unclassified Clostridiales	Ochrobactrum	12-Dehydrocholate
Clostridiales_sp_1_7_47FAA	Odoribacter_laneus_YIT_12061	Firmicutes	Bacteroidetes	Clostridia	Bacteroidia	unclassified Clostridiales	Odoribacter	12-Dehydrocholate
Clostridiales_sp_1_7_47FAA	Parabacteroides_distasonis_ATCC_8503	Firmicutes	Bacteroidetes	Clostridia	Bacteroidia	unclassified Clostridiales	Parabacteroides	12-Dehydrocholate
Clostridiales_sp_1_7_47FAA	Parabacteroides_goldsteinii_dnLKV18	Firmicutes	Bacteroidetes	Clostridia	Bacteroidia	unclassified Clostridiales	Parabacteroides	12-Dehydrocholate
Clostridiales_sp_1_7_47FAA	Parabacteroides_sp_D13	Firmicutes	Bacteroidetes	Clostridia	Bacteroidia	unclassified Clostridiales	Parabacteroides	12-Dehydrocholate
Clostridiales_sp_1_7_47FAA	Paraprevotella_clara_YIT_11840	Firmicutes	Bacteroidetes	Clostridia	Bacteroidia	unclassified Clostridiales	Paraprevotella	12-Dehydrocholate
Clostridiales_sp_1_7_47FAA	Paraprevotella_xylaniphila_YIT_11841	Firmicutes	Bacteroidetes	Clostridia	Bacteroidia	unclassified Clostridiales	Paraprevotella	12-Dehydrocholate
Clostridiales_sp_1_7_47FAA	Roseburia_hominis_A2_183	Firmicutes	Firmicutes	Clostridia	Clostridia	unclassified Clostridiales	Roseburia	12-Dehydrocholate
Clostridiales_sp_1_7_47FAA	Roseburia_intestinalis_L1_82	Firmicutes	Firmicutes	Clostridia	Clostridia	unclassified Clostridiales	Roseburia	12-Dehydrocholate
Clostridiales_sp_1_7_47FAA	Roseburia_inulinivorans_DSM_16841	Firmicutes	Firmicutes	Clostridia	Clostridia	unclassified Clostridiales	Roseburia	12-Dehydrocholate
Clostridiales_sp_1_7_47FAA	Ruminococcus_gnavus_ATCC_29149	Firmicutes	Firmicutes	Clostridia	Clostridia	unclassified Clostridiales	Blautia	12-Dehydrocholate
Clostridiales_sp_1_7_47FAA	Ruminococcus_lactaris_ATCC_29176	Firmicutes	Firmicutes	Clostridia	Clostridia	unclassified Clostridiales	Ruminococcus	12-Dehydrocholate
Clostridiales_sp_1_7_47FAA	Ruminococcus_obeum_A2_162	Firmicutes	Firmicutes	Clostridia	Clostridia	unclassified Clostridiales	Blautia	12-Dehydrocholate
Clostridiales_sp_1_7_47FAA	Ruminococcus_sp_5_1_39BFAA	Firmicutes	Firmicutes	Clostridia	Clostridia	unclassified Clostridiales	Ruminococcus	12-Dehydrocholate
Clostridiales_sp_1_7_47FAA	Ruminococcus_sp_SR1_5	Firmicutes	Firmicutes	Clostridia	Clostridia	unclassified Clostridiales	Ruminococcus	12-Dehydrocholate
Clostridiales_sp_1_7_47FAA	Schlesneria_paludicola_DSM_18645	Firmicutes	Planctomycetes	Clostridia	Planctomycetales	unclassified Clostridiales	Schlesneria	12-Dehydrocholate
Clostridiales_sp_1_7_47FAA	Streptococcus_equinus_ATCC_9812	Firmicutes	Firmicutes	Clostridia	Bacilli	unclassified Clostridiales	Streptococcus	12-Dehydrocholate
Clostridiales_sp_1_7_47FAA	Streptococcus_gallolyticus_subsp_gallolyticus_ATCC_43143	Firmicutes	Firmicutes	Clostridia	Bacilli	unclassified Clostridiales	Streptococcus	12-Dehydrocholate
Clostridiales_sp_1_7_47FAA	Streptococcus_infantarius_subsp_infantarius_ATCC_BAA_102	Firmicutes	Firmicutes	Clostridia	Bacilli	unclassified Clostridiales	Streptococcus	12-Dehydrocholate
Clostridium_asparagiforme_DSM_15981	Clostridium_bartlettii_DSM_16795	Firmicutes	Firmicutes	Clostridia	Clostridia	Lachnoclostridium	Intestinibacter	12-Dehydrocholate
Clostridium_asparagiforme_DSM_15981	Clostridium_bolteae_ATCC_BAA_613	Firmicutes	Firmicutes	Clostridia	Clostridia	Lachnoclostridium	Lachnoclostridium	12-Dehydrocholate
Clostridium_asparagiforme_DSM_15981	Clostridium_clostridioforme_CM201	Firmicutes	Firmicutes	Clostridia	Clostridia	Lachnoclostridium	Lachnoclostridium	12-Dehydrocholate
Clostridium_asparagiforme_DSM_15981	Clostridium_innocuum_2959	Firmicutes	Firmicutes	Clostridia	Erysipelotrichia	Lachnoclostridium	Erysipelatoclostridium	12-Dehydrocholate
Clostridium_asparagiforme_DSM_15981	Clostridium_nexile_DSM_1787	Firmicutes	Firmicutes	Clostridia	Clostridia	Lachnoclostridium	Tyzzerella	12-Dehydrocholate
Clostridium_asparagiforme_DSM_15981	Clostridium_perfringens_ATCC_13124	Firmicutes	Firmicutes	Clostridia	Clostridia	Lachnoclostridium	Clostridium	12-Dehydrocholate
Clostridium_asparagiforme_DSM_15981	Clostridium_sp_7_2_43FAA	Firmicutes	Firmicutes	Clostridia	Clostridia	Lachnoclostridium	Clostridium	12-Dehydrocholate
Clostridium_asparagiforme_DSM_15981	Clostridium_sp_M62_1	Firmicutes	Firmicutes	Clostridia	Clostridia	Lachnoclostridium	Clostridium	12-Dehydrocholate
Clostridium_asparagiforme_DSM_15981	Clostridium_sp_SY8519	Firmicutes	Firmicutes	Clostridia	Clostridia	Lachnoclostridium	Clostridium	12-Dehydrocholate
Clostridium_asparagiforme_DSM_15981	Collinsella_tanakaei_YIT_12063	Firmicutes	Actinobacteria	Clostridia	Coriobacteriia	Lachnoclostridium	Collinsella	12-Dehydrocholate
Clostridium_asparagiforme_DSM_15981	Coprococcus_catus_GD_7	Firmicutes	Firmicutes	Clostridia	Clostridia	Lachnoclostridium	Coprococcus	12-Dehydrocholate
Clostridium_asparagiforme_DSM_15981	Dorea_longicatena_DSM_13814	Firmicutes	Firmicutes	Clostridia	Clostridia	Lachnoclostridium	Dorea	12-Dehydrocholate
Clostridium_asparagiforme_DSM_15981	Dysgonomonas_gadei_ATCC_BAA_286	Firmicutes	Bacteroidetes	Clostridia	Bacteroidia	Lachnoclostridium	Dysgonomonas	12-Dehydrocholate
Clostridium_asparagiforme_DSM_15981	Enterococcus_avium_ATCC_14025	Firmicutes	Firmicutes	Clostridia	Bacilli	Lachnoclostridium	Enterococcus	12-Dehydrocholate
Clostridium_asparagiforme_DSM_15981	Enterococcus_casseliflavus_ATCC_12755	Firmicutes	Firmicutes	Clostridia	Bacilli	Lachnoclostridium	Enterococcus	12-Dehydrocholate
Clostridium_asparagiforme_DSM_15981	Enterococcus_cecorum_DSM_20682	Firmicutes	Firmicutes	Clostridia	Bacilli	Lachnoclostridium	Enterococcus	12-Dehydrocholate
Clostridium_asparagiforme_DSM_15981	Enterococcus_durans_ATCC_6056	Firmicutes	Firmicutes	Clostridia	Bacilli	Lachnoclostridium	Enterococcus	12-Dehydrocholate
Clostridium_asparagiforme_DSM_15981	Enterococcus_faecalis_TX1322	Firmicutes	Firmicutes	Clostridia	Bacilli	Lachnoclostridium	Enterococcus	12-Dehydrocholate
Clostridium_asparagiforme_DSM_15981	Enterococcus_faecalis_V583	Firmicutes	Firmicutes	Clostridia	Bacilli	Lachnoclostridium	Enterococcus	12-Dehydrocholate
Clostridium_asparagiforme_DSM_15981	Enterococcus_faecium_TX1330	Firmicutes	Firmicutes	Clostridia	Bacilli	Lachnoclostridium	Enterococcus	12-Dehydrocholate
Clostridium_asparagiforme_DSM_15981	Enterococcus_gallinarum_EG2	Firmicutes	Firmicutes	Clostridia	Bacilli	Lachnoclostridium	Enterococcus	12-Dehydrocholate
Clostridium_asparagiforme_DSM_15981	Enterococcus_hirae_ATCC_9790	Firmicutes	Firmicutes	Clostridia	Bacilli	Lachnoclostridium	Enterococcus	12-Dehydrocholate
Clostridium_asparagiforme_DSM_15981	Erysipelotrichaceae_bacterium_5_2_54FAA	Firmicutes	Firmicutes	Clostridia	Erysipelotrichia	Lachnoclostridium	unclassified Erysipelotrichaceae	12-Dehydrocholate
Clostridium_asparagiforme_DSM_15981	Erysipelotrichaceae_bacterium_sp_3_1_53	Firmicutes	Firmicutes	Clostridia	Erysipelotrichia	Lachnoclostridium	unclassified Erysipelotrichaceae	12-Dehydrocholate
Clostridium_asparagiforme_DSM_15981	Escherichia_coli_SE11	Firmicutes	Proteobacteria	Clostridia	Gammaproteobacteria	Lachnoclostridium	Escherichia	12-Dehydrocholate
Clostridium_asparagiforme_DSM_15981	Eubacterium_biforme_DSM_3989	Firmicutes	Firmicutes	Clostridia	Erysipelotrichia	Lachnoclostridium	Holdemanella	12-Dehydrocholate
Clostridium_asparagiforme_DSM_15981	Eubacterium_cellulosolvens_6	Firmicutes	Firmicutes	Clostridia	Clostridia	Lachnoclostridium	Eubacterium	12-Dehydrocholate
Clostridium_asparagiforme_DSM_15981	Eubacterium_eligens_ATCC_27750	Firmicutes	Firmicutes	Clostridia	Clostridia	Lachnoclostridium	Eubacterium	12-Dehydrocholate
Clostridium_asparagiforme_DSM_15981	Eubacterium_limosum_KIST612	Firmicutes	Firmicutes	Clostridia	Clostridia	Lachnoclostridium	Eubacterium	12-Dehydrocholate
Clostridium_asparagiforme_DSM_15981	Eubacterium_rectale_ATCC_33656	Firmicutes	Firmicutes	Clostridia	Clostridia	Lachnoclostridium	unclassified Lachnospiraceae	12-Dehydrocholate
Clostridium_asparagiforme_DSM_15981	Eubacterium_rectale_M104_1	Firmicutes	Firmicutes	Clostridia	Clostridia	Lachnoclostridium	unclassified Lachnospiraceae	12-Dehydrocholate
Clostridium_asparagiforme_DSM_15981	Eubacterium_siraeum_70_3	Firmicutes	Firmicutes	Clostridia	Clostridia	Lachnoclostridium	Ruminiclostridium	12-Dehydrocholate
Clostridium_asparagiforme_DSM_15981	Eubacterium_siraeum_DSM_15702	Firmicutes	Firmicutes	Clostridia	Clostridia	Lachnoclostridium	Ruminiclostridium	12-Dehydrocholate
Clostridium_asparagiforme_DSM_15981	Faecalibacterium_prausnitzii_A2_165	Firmicutes	Firmicutes	Clostridia	Clostridia	Lachnoclostridium	Faecalibacterium	12-Dehydrocholate
Clostridium_asparagiforme_DSM_15981	Fusobacterium_mortiferum_ATCC_9817	Firmicutes	Fusobacteria	Clostridia	Fusobacteriia	Lachnoclostridium	Fusobacterium	12-Dehydrocholate
Clostridium_asparagiforme_DSM_15981	Fusobacterium_ulcerans_ATCC_49185	Firmicutes	Fusobacteria	Clostridia	Fusobacteriia	Lachnoclostridium	Fusobacterium	12-Dehydrocholate
Clostridium_asparagiforme_DSM_15981	Fusobacterium_varium_ATCC_27725	Firmicutes	Fusobacteria	Clostridia	Fusobacteriia	Lachnoclostridium	Fusobacterium	12-Dehydrocholate
Clostridium_asparagiforme_DSM_15981	Lactobacillus_acidophilus_ATCC_4796	Firmicutes	Firmicutes	Clostridia	Bacilli	Lachnoclostridium	Lactobacillus	12-Dehydrocholate
Clostridium_asparagiforme_DSM_15981	Lactobacillus_acidophilus_NCFM	Firmicutes	Firmicutes	Clostridia	Bacilli	Lachnoclostridium	Lactobacillus	12-Dehydrocholate
Clostridium_asparagiforme_DSM_15981	Lactobacillus_amylolyticus_DSM_11664	Firmicutes	Firmicutes	Clostridia	Bacilli	Lachnoclostridium	Lactobacillus	12-Dehydrocholate
Clostridium_asparagiforme_DSM_15981	Lactobacillus_amylovorus_GRL_1112	Firmicutes	Firmicutes	Clostridia	Bacilli	Lachnoclostridium	Lactobacillus	12-Dehydrocholate
Clostridium_asparagiforme_DSM_15981	Lactobacillus_animalis_KCTC_3501	Firmicutes	Firmicutes	Clostridia	Bacilli	Lachnoclostridium	Lactobacillus	12-Dehydrocholate
Clostridium_asparagiforme_DSM_15981	Lactobacillus_coleohominis_101_4_CHN	Firmicutes	Firmicutes	Clostridia	Bacilli	Lachnoclostridium	Lactobacillus	12-Dehydrocholate
Clostridium_asparagiforme_DSM_15981	Lactobacillus_crispatus_125_2_CHN	Firmicutes	Firmicutes	Clostridia	Bacilli	Lachnoclostridium	Lactobacillus	12-Dehydrocholate
Clostridium_asparagiforme_DSM_15981	Lactobacillus_gasseri_ATCC_33323	Firmicutes	Firmicutes	Clostridia	Bacilli	Lachnoclostridium	Lactobacillus	12-Dehydrocholate
Clostridium_asparagiforme_DSM_15981	Lactobacillus_helveticus_DPC_4571	Firmicutes	Firmicutes	Clostridia	Bacilli	Lachnoclostridium	Lactobacillus	12-Dehydrocholate
Clostridium_asparagiforme_DSM_15981	Lactobacillus_helveticus_DSM_20075	Firmicutes	Firmicutes	Clostridia	Bacilli	Lachnoclostridium	Lactobacillus	12-Dehydrocholate
Clostridium_asparagiforme_DSM_15981	Lactobacillus_johnsonii_DPC_6026	Firmicutes	Firmicutes	Clostridia	Bacilli	Lachnoclostridium	Lactobacillus	12-Dehydrocholate
Clostridium_asparagiforme_DSM_15981	Lactobacillus_johnsonii_NCC_533	Firmicutes	Firmicutes	Clostridia	Bacilli	Lachnoclostridium	Lactobacillus	12-Dehydrocholate
Clostridium_asparagiforme_DSM_15981	Lactobacillus_mucosae_LM1	Firmicutes	Firmicutes	Clostridia	Bacilli	Lachnoclostridium	Lactobacillus	12-Dehydrocholate
Clostridium_asparagiforme_DSM_15981	Lactobacillus_plantarum_JDM1	Firmicutes	Firmicutes	Clostridia	Bacilli	Lachnoclostridium	Lactobacillus	12-Dehydrocholate
Clostridium_asparagiforme_DSM_15981	Lactobacillus_plantarum_WCFS1	Firmicutes	Firmicutes	Clostridia	Bacilli	Lachnoclostridium	Lactobacillus	12-Dehydrocholate
Clostridium_asparagiforme_DSM_15981	Lactobacillus_plantarum_subsp_plantarum_ATCC_14917	Firmicutes	Firmicutes	Clostridia	Bacilli	Lachnoclostridium	Lactobacillus	12-Dehydrocholate
Clostridium_asparagiforme_DSM_15981	Lactobacillus_reuteri_CF48_3A_	Firmicutes	Firmicutes	Clostridia	Bacilli	Lachnoclostridium	Lactobacillus	12-Dehydrocholate
Clostridium_asparagiforme_DSM_15981	Lactobacillus_reuteri_F275_JCM_1112	Firmicutes	Firmicutes	Clostridia	Bacilli	Lachnoclostridium	Lactobacillus	12-Dehydrocholate
Clostridium_asparagiforme_DSM_15981	Lactobacillus_reuteri_MM2_3_	Firmicutes	Firmicutes	Clostridia	Bacilli	Lachnoclostridium	Lactobacillus	12-Dehydrocholate
Clostridium_asparagiforme_DSM_15981	Lactobacillus_reuteri_MM4_1A_	Firmicutes	Firmicutes	Clostridia	Bacilli	Lachnoclostridium	Lactobacillus	12-Dehydrocholate
Clostridium_asparagiforme_DSM_15981	Lactobacillus_reuteri_SD2112_ATCC_55730	Firmicutes	Firmicutes	Clostridia	Bacilli	Lachnoclostridium	Lactobacillus	12-Dehydrocholate
Clostridium_asparagiforme_DSM_15981	Lactobacillus_ruminis_ATCC_25644	Firmicutes	Firmicutes	Clostridia	Bacilli	Lachnoclostridium	Lactobacillus	12-Dehydrocholate
Clostridium_asparagiforme_DSM_15981	Lactobacillus_salivarius_HO66_ATCC_11741	Firmicutes	Firmicutes	Clostridia	Bacilli	Lachnoclostridium	Lactobacillus	12-Dehydrocholate
Clostridium_asparagiforme_DSM_15981	Lactobacillus_salivarius_salivarius_UCC118	Firmicutes	Firmicutes	Clostridia	Bacilli	Lachnoclostridium	Lactobacillus	12-Dehydrocholate
Clostridium_asparagiforme_DSM_15981	Lactobacillus_ultunensis_DSM_16047	Firmicutes	Firmicutes	Clostridia	Bacilli	Lachnoclostridium	Lactobacillus	12-Dehydrocholate
Clostridium_asparagiforme_DSM_15981	Lactobacillus_vaginalis_ATCC_49540	Firmicutes	Firmicutes	Clostridia	Bacilli	Lachnoclostridium	Lactobacillus	12-Dehydrocholate
Clostridium_asparagiforme_DSM_15981	Listeria_monocytogenes_4b_F2365	Firmicutes	Firmicutes	Clostridia	Bacilli	Lachnoclostridium	Listeria	12-Dehydrocholate
Clostridium_asparagiforme_DSM_15981	Listeria_monocytogenes_FSL_R2_561	Firmicutes	Firmicutes	Clostridia	Bacilli	Lachnoclostridium	Listeria	12-Dehydrocholate
Clostridium_asparagiforme_DSM_15981	Listeria_monocytogenes_Finland_1988	Firmicutes	Firmicutes	Clostridia	Bacilli	Lachnoclostridium	Listeria	12-Dehydrocholate
Clostridium_asparagiforme_DSM_15981	Listeria_monocytogenes_J0161_FSL_R2_499	Firmicutes	Firmicutes	Clostridia	Bacilli	Lachnoclostridium	Listeria	12-Dehydrocholate
Clostridium_asparagiforme_DSM_15981	Listeria_monocytogenes_SLCC_2378	Firmicutes	Firmicutes	Clostridia	Bacilli	Lachnoclostridium	Listeria	12-Dehydrocholate
Clostridium_asparagiforme_DSM_15981	Listeria_monocytogenes_SLCC_2540	Firmicutes	Firmicutes	Clostridia	Bacilli	Lachnoclostridium	Listeria	12-Dehydrocholate
Clostridium_asparagiforme_DSM_15981	Listeria_monocytogenes_SLCC_7179	Firmicutes	Firmicutes	Clostridia	Bacilli	Lachnoclostridium	Listeria	12-Dehydrocholate
Clostridium_asparagiforme_DSM_15981	Listeria_monocytogenes_serotype_7_SLCC_2482	Firmicutes	Firmicutes	Clostridia	Bacilli	Lachnoclostridium	Listeria	12-Dehydrocholate
Clostridium_asparagiforme_DSM_15981	Marvinbryantia_formatexigens_I_52_DSM_14469	Firmicutes	Firmicutes	Clostridia	Clostridia	Lachnoclostridium	Marvinbryantia	12-Dehydrocholate
Clostridium_asparagiforme_DSM_15981	Ochrobactrum_intermedium_LMG_3301	Firmicutes	Proteobacteria	Clostridia	Alphaproteobacteria	Lachnoclostridium	Ochrobactrum	12-Dehydrocholate
Clostridium_asparagiforme_DSM_15981	Odoribacter_laneus_YIT_12061	Firmicutes	Bacteroidetes	Clostridia	Bacteroidia	Lachnoclostridium	Odoribacter	12-Dehydrocholate
Clostridium_asparagiforme_DSM_15981	Parabacteroides_distasonis_ATCC_8503	Firmicutes	Bacteroidetes	Clostridia	Bacteroidia	Lachnoclostridium	Parabacteroides	12-Dehydrocholate
Clostridium_asparagiforme_DSM_15981	Parabacteroides_goldsteinii_dnLKV18	Firmicutes	Bacteroidetes	Clostridia	Bacteroidia	Lachnoclostridium	Parabacteroides	12-Dehydrocholate
Clostridium_asparagiforme_DSM_15981	Parabacteroides_sp_D13	Firmicutes	Bacteroidetes	Clostridia	Bacteroidia	Lachnoclostridium	Parabacteroides	12-Dehydrocholate
Clostridium_asparagiforme_DSM_15981	Paraprevotella_clara_YIT_11840	Firmicutes	Bacteroidetes	Clostridia	Bacteroidia	Lachnoclostridium	Paraprevotella	12-Dehydrocholate
Clostridium_asparagiforme_DSM_15981	Paraprevotella_xylaniphila_YIT_11841	Firmicutes	Bacteroidetes	Clostridia	Bacteroidia	Lachnoclostridium	Paraprevotella	12-Dehydrocholate
Clostridium_asparagiforme_DSM_15981	Roseburia_hominis_A2_183	Firmicutes	Firmicutes	Clostridia	Clostridia	Lachnoclostridium	Roseburia	12-Dehydrocholate
Clostridium_asparagiforme_DSM_15981	Roseburia_intestinalis_L1_82	Firmicutes	Firmicutes	Clostridia	Clostridia	Lachnoclostridium	Roseburia	12-Dehydrocholate
Clostridium_asparagiforme_DSM_15981	Roseburia_inulinivorans_DSM_16841	Firmicutes	Firmicutes	Clostridia	Clostridia	Lachnoclostridium	Roseburia	12-Dehydrocholate
Clostridium_asparagiforme_DSM_15981	Ruminococcus_gnavus_ATCC_29149	Firmicutes	Firmicutes	Clostridia	Clostridia	Lachnoclostridium	Blautia	12-Dehydrocholate
Clostridium_asparagiforme_DSM_15981	Ruminococcus_lactaris_ATCC_29176	Firmicutes	Firmicutes	Clostridia	Clostridia	Lachnoclostridium	Ruminococcus	12-Dehydrocholate
Clostridium_asparagiforme_DSM_15981	Ruminococcus_obeum_A2_162	Firmicutes	Firmicutes	Clostridia	Clostridia	Lachnoclostridium	Blautia	12-Dehydrocholate
Clostridium_asparagiforme_DSM_15981	Ruminococcus_sp_5_1_39BFAA	Firmicutes	Firmicutes	Clostridia	Clostridia	Lachnoclostridium	Ruminococcus	12-Dehydrocholate
Clostridium_asparagiforme_DSM_15981	Ruminococcus_sp_SR1_5	Firmicutes	Firmicutes	Clostridia	Clostridia	Lachnoclostridium	Ruminococcus	12-Dehydrocholate
Clostridium_asparagiforme_DSM_15981	Schlesneria_paludicola_DSM_18645	Firmicutes	Planctomycetes	Clostridia	Planctomycetales	Lachnoclostridium	Schlesneria	12-Dehydrocholate
Clostridium_asparagiforme_DSM_15981	Streptococcus_equinus_ATCC_9812	Firmicutes	Firmicutes	Clostridia	Bacilli	Lachnoclostridium	Streptococcus	12-Dehydrocholate
Clostridium_asparagiforme_DSM_15981	Streptococcus_gallolyticus_subsp_gallolyticus_ATCC_43143	Firmicutes	Firmicutes	Clostridia	Bacilli	Lachnoclostridium	Streptococcus	12-Dehydrocholate
Clostridium_asparagiforme_DSM_15981	Streptococcus_infantarius_subsp_infantarius_ATCC_BAA_102	Firmicutes	Firmicutes	Clostridia	Bacilli	Lachnoclostridium	Streptococcus	12-Dehydrocholate
Clostridium_bartlettii_DSM_16795	Clostridium_citroniae_WAL_17108	Firmicutes	Firmicutes	Clostridia	Clostridia	Intestinibacter	Lachnoclostridium	12-Dehydrocholate
Clostridium_bartlettii_DSM_16795	Clostridium_hylemonae_DSM_15053	Firmicutes	Firmicutes	Clostridia	Clostridia	Intestinibacter	Lachnoclostridium	12-Dehydrocholate
Clostridium_bartlettii_DSM_16795	Clostridium_leptum_DSM_753	Firmicutes	Firmicutes	Clostridia	Clostridia	Intestinibacter	Ruminiclostridium	12-Dehydrocholate
Clostridium_bartlettii_DSM_16795	Clostridium_ramosum_VPI_0427_DSM_1402	Firmicutes	Firmicutes	Clostridia	Erysipelotrichia	Intestinibacter	Erysipelatoclostridium	12-Dehydrocholate
Clostridium_bartlettii_DSM_16795	Clostridium_scindens_ATCC_35704	Firmicutes	Firmicutes	Clostridia	Clostridia	Intestinibacter	Lachnoclostridium	12-Dehydrocholate
Clostridium_bartlettii_DSM_16795	Collinsella_stercoris_DSM_13279	Firmicutes	Actinobacteria	Clostridia	Coriobacteriia	Intestinibacter	Collinsella	12-Dehydrocholate
Clostridium_bartlettii_DSM_16795	Dietzia_cinnamea_P4	Firmicutes	Actinobacteria	Clostridia	Actinobacteria	Intestinibacter	Dietzia	12-Dehydrocholate
Clostridium_bartlettii_DSM_16795	Dorea_formicigenerans_ATCC_27755	Firmicutes	Firmicutes	Clostridia	Clostridia	Intestinibacter	Dorea	12-Dehydrocholate
Clostridium_bartlettii_DSM_16795	Eggerthella_lenta_DSM_2243	Firmicutes	Actinobacteria	Clostridia	Coriobacteriia	Intestinibacter	Eggerthella	12-Dehydrocholate
Clostridium_bartlettii_DSM_16795	Eggerthella_sp_1_3_56FAA	Firmicutes	Actinobacteria	Clostridia	Coriobacteriia	Intestinibacter	Eggerthella	12-Dehydrocholate
Clostridium_bartlettii_DSM_16795	Faecalibacterium_cf_prausnitzii_KLE1255	Firmicutes	Firmicutes	Clostridia	Clostridia	Intestinibacter	Faecalibacterium	12-Dehydrocholate
Clostridium_bartlettii_DSM_16795	Faecalibacterium_prausnitzii_L2_6	Firmicutes	Firmicutes	Clostridia	Clostridia	Intestinibacter	Faecalibacterium	12-Dehydrocholate
Clostridium_bartlettii_DSM_16795	Flavonifractor_plautii_ATCC_29863	Firmicutes	Firmicutes	Clostridia	Clostridia	Intestinibacter	Flavonifractor	12-Dehydrocholate
Clostridium_bartlettii_DSM_16795	Holdemania_filiformis_VPI_J1_31B_1_DSM_12042	Firmicutes	Firmicutes	Clostridia	Erysipelotrichia	Intestinibacter	Holdemania	12-Dehydrocholate
Clostridium_bartlettii_DSM_16795	Lysinibacillus_fusiformis_ZB2	Firmicutes	Firmicutes	Clostridia	Bacilli	Intestinibacter	Lysinibacillus	12-Dehydrocholate
Clostridium_bartlettii_DSM_16795	Mycobacterium_avium_subsp_avium_ATCC_25291	Firmicutes	Actinobacteria	Clostridia	Actinobacteria	Intestinibacter	Mycobacterium	12-Dehydrocholate
Clostridium_bartlettii_DSM_16795	Rhodococcus_equi_ATCC_33707	Firmicutes	Actinobacteria	Clostridia	Actinobacteria	Intestinibacter	Rhodococcus	12-Dehydrocholate
Clostridium_bolteae_ATCC_BAA_613	Clostridium_citroniae_WAL_17108	Firmicutes	Firmicutes	Clostridia	Clostridia	Lachnoclostridium	Lachnoclostridium	12-Dehydrocholate
Clostridium_bolteae_ATCC_BAA_613	Clostridium_hylemonae_DSM_15053	Firmicutes	Firmicutes	Clostridia	Clostridia	Lachnoclostridium	Lachnoclostridium	12-Dehydrocholate
Clostridium_bolteae_ATCC_BAA_613	Clostridium_leptum_DSM_753	Firmicutes	Firmicutes	Clostridia	Clostridia	Lachnoclostridium	Ruminiclostridium	12-Dehydrocholate
Clostridium_bolteae_ATCC_BAA_613	Clostridium_ramosum_VPI_0427_DSM_1402	Firmicutes	Firmicutes	Clostridia	Erysipelotrichia	Lachnoclostridium	Erysipelatoclostridium	12-Dehydrocholate
Clostridium_bolteae_ATCC_BAA_613	Clostridium_scindens_ATCC_35704	Firmicutes	Firmicutes	Clostridia	Clostridia	Lachnoclostridium	Lachnoclostridium	12-Dehydrocholate
Clostridium_bolteae_ATCC_BAA_613	Collinsella_stercoris_DSM_13279	Firmicutes	Actinobacteria	Clostridia	Coriobacteriia	Lachnoclostridium	Collinsella	12-Dehydrocholate
Clostridium_bolteae_ATCC_BAA_613	Dietzia_cinnamea_P4	Firmicutes	Actinobacteria	Clostridia	Actinobacteria	Lachnoclostridium	Dietzia	12-Dehydrocholate
Clostridium_bolteae_ATCC_BAA_613	Dorea_formicigenerans_ATCC_27755	Firmicutes	Firmicutes	Clostridia	Clostridia	Lachnoclostridium	Dorea	12-Dehydrocholate
Clostridium_bolteae_ATCC_BAA_613	Eggerthella_lenta_DSM_2243	Firmicutes	Actinobacteria	Clostridia	Coriobacteriia	Lachnoclostridium	Eggerthella	12-Dehydrocholate
Clostridium_bolteae_ATCC_BAA_613	Eggerthella_sp_1_3_56FAA	Firmicutes	Actinobacteria	Clostridia	Coriobacteriia	Lachnoclostridium	Eggerthella	12-Dehydrocholate
Clostridium_bolteae_ATCC_BAA_613	Faecalibacterium_cf_prausnitzii_KLE1255	Firmicutes	Firmicutes	Clostridia	Clostridia	Lachnoclostridium	Faecalibacterium	12-Dehydrocholate
Clostridium_bolteae_ATCC_BAA_613	Faecalibacterium_prausnitzii_L2_6	Firmicutes	Firmicutes	Clostridia	Clostridia	Lachnoclostridium	Faecalibacterium	12-Dehydrocholate
Clostridium_bolteae_ATCC_BAA_613	Flavonifractor_plautii_ATCC_29863	Firmicutes	Firmicutes	Clostridia	Clostridia	Lachnoclostridium	Flavonifractor	12-Dehydrocholate
Clostridium_bolteae_ATCC_BAA_613	Holdemania_filiformis_VPI_J1_31B_1_DSM_12042	Firmicutes	Firmicutes	Clostridia	Erysipelotrichia	Lachnoclostridium	Holdemania	12-Dehydrocholate
Clostridium_bolteae_ATCC_BAA_613	Lysinibacillus_fusiformis_ZB2	Firmicutes	Firmicutes	Clostridia	Bacilli	Lachnoclostridium	Lysinibacillus	12-Dehydrocholate
Clostridium_bolteae_ATCC_BAA_613	Mycobacterium_avium_subsp_avium_ATCC_25291	Firmicutes	Actinobacteria	Clostridia	Actinobacteria	Lachnoclostridium	Mycobacterium	12-Dehydrocholate
Clostridium_bolteae_ATCC_BAA_613	Rhodococcus_equi_ATCC_33707	Firmicutes	Actinobacteria	Clostridia	Actinobacteria	Lachnoclostridium	Rhodococcus	12-Dehydrocholate
Clostridium_citroniae_WAL_17108	Clostridium_clostridioforme_CM201	Firmicutes	Firmicutes	Clostridia	Clostridia	Lachnoclostridium	Lachnoclostridium	12-Dehydrocholate
Clostridium_citroniae_WAL_17108	Clostridium_innocuum_2959	Firmicutes	Firmicutes	Clostridia	Erysipelotrichia	Lachnoclostridium	Erysipelatoclostridium	12-Dehydrocholate
Clostridium_citroniae_WAL_17108	Clostridium_nexile_DSM_1787	Firmicutes	Firmicutes	Clostridia	Clostridia	Lachnoclostridium	Tyzzerella	12-Dehydrocholate
Clostridium_citroniae_WAL_17108	Clostridium_perfringens_ATCC_13124	Firmicutes	Firmicutes	Clostridia	Clostridia	Lachnoclostridium	Clostridium	12-Dehydrocholate
Clostridium_citroniae_WAL_17108	Clostridium_sp_7_2_43FAA	Firmicutes	Firmicutes	Clostridia	Clostridia	Lachnoclostridium	Clostridium	12-Dehydrocholate
Clostridium_citroniae_WAL_17108	Clostridium_sp_M62_1	Firmicutes	Firmicutes	Clostridia	Clostridia	Lachnoclostridium	Clostridium	12-Dehydrocholate
Clostridium_citroniae_WAL_17108	Clostridium_sp_SY8519	Firmicutes	Firmicutes	Clostridia	Clostridia	Lachnoclostridium	Clostridium	12-Dehydrocholate
Clostridium_citroniae_WAL_17108	Collinsella_tanakaei_YIT_12063	Firmicutes	Actinobacteria	Clostridia	Coriobacteriia	Lachnoclostridium	Collinsella	12-Dehydrocholate
Clostridium_citroniae_WAL_17108	Coprococcus_catus_GD_7	Firmicutes	Firmicutes	Clostridia	Clostridia	Lachnoclostridium	Coprococcus	12-Dehydrocholate
Clostridium_citroniae_WAL_17108	Dorea_longicatena_DSM_13814	Firmicutes	Firmicutes	Clostridia	Clostridia	Lachnoclostridium	Dorea	12-Dehydrocholate
Clostridium_citroniae_WAL_17108	Dysgonomonas_gadei_ATCC_BAA_286	Firmicutes	Bacteroidetes	Clostridia	Bacteroidia	Lachnoclostridium	Dysgonomonas	12-Dehydrocholate
Clostridium_citroniae_WAL_17108	Enterococcus_avium_ATCC_14025	Firmicutes	Firmicutes	Clostridia	Bacilli	Lachnoclostridium	Enterococcus	12-Dehydrocholate
Clostridium_citroniae_WAL_17108	Enterococcus_casseliflavus_ATCC_12755	Firmicutes	Firmicutes	Clostridia	Bacilli	Lachnoclostridium	Enterococcus	12-Dehydrocholate
Clostridium_citroniae_WAL_17108	Enterococcus_cecorum_DSM_20682	Firmicutes	Firmicutes	Clostridia	Bacilli	Lachnoclostridium	Enterococcus	12-Dehydrocholate
Clostridium_citroniae_WAL_17108	Enterococcus_durans_ATCC_6056	Firmicutes	Firmicutes	Clostridia	Bacilli	Lachnoclostridium	Enterococcus	12-Dehydrocholate
Clostridium_citroniae_WAL_17108	Enterococcus_faecalis_TX1322	Firmicutes	Firmicutes	Clostridia	Bacilli	Lachnoclostridium	Enterococcus	12-Dehydrocholate
Clostridium_citroniae_WAL_17108	Enterococcus_faecalis_V583	Firmicutes	Firmicutes	Clostridia	Bacilli	Lachnoclostridium	Enterococcus	12-Dehydrocholate
Clostridium_citroniae_WAL_17108	Enterococcus_faecium_TX1330	Firmicutes	Firmicutes	Clostridia	Bacilli	Lachnoclostridium	Enterococcus	12-Dehydrocholate
Clostridium_citroniae_WAL_17108	Enterococcus_gallinarum_EG2	Firmicutes	Firmicutes	Clostridia	Bacilli	Lachnoclostridium	Enterococcus	12-Dehydrocholate
Clostridium_citroniae_WAL_17108	Enterococcus_hirae_ATCC_9790	Firmicutes	Firmicutes	Clostridia	Bacilli	Lachnoclostridium	Enterococcus	12-Dehydrocholate
Clostridium_citroniae_WAL_17108	Erysipelotrichaceae_bacterium_5_2_54FAA	Firmicutes	Firmicutes	Clostridia	Erysipelotrichia	Lachnoclostridium	unclassified Erysipelotrichaceae	12-Dehydrocholate
Clostridium_citroniae_WAL_17108	Erysipelotrichaceae_bacterium_sp_3_1_53	Firmicutes	Firmicutes	Clostridia	Erysipelotrichia	Lachnoclostridium	unclassified Erysipelotrichaceae	12-Dehydrocholate
Clostridium_citroniae_WAL_17108	Escherichia_coli_SE11	Firmicutes	Proteobacteria	Clostridia	Gammaproteobacteria	Lachnoclostridium	Escherichia	12-Dehydrocholate
Clostridium_citroniae_WAL_17108	Eubacterium_biforme_DSM_3989	Firmicutes	Firmicutes	Clostridia	Erysipelotrichia	Lachnoclostridium	Holdemanella	12-Dehydrocholate
Clostridium_citroniae_WAL_17108	Eubacterium_cellulosolvens_6	Firmicutes	Firmicutes	Clostridia	Clostridia	Lachnoclostridium	Eubacterium	12-Dehydrocholate
Clostridium_citroniae_WAL_17108	Eubacterium_eligens_ATCC_27750	Firmicutes	Firmicutes	Clostridia	Clostridia	Lachnoclostridium	Eubacterium	12-Dehydrocholate
Clostridium_citroniae_WAL_17108	Eubacterium_limosum_KIST612	Firmicutes	Firmicutes	Clostridia	Clostridia	Lachnoclostridium	Eubacterium	12-Dehydrocholate
Clostridium_citroniae_WAL_17108	Eubacterium_rectale_ATCC_33656	Firmicutes	Firmicutes	Clostridia	Clostridia	Lachnoclostridium	unclassified Lachnospiraceae	12-Dehydrocholate
Clostridium_citroniae_WAL_17108	Eubacterium_rectale_M104_1	Firmicutes	Firmicutes	Clostridia	Clostridia	Lachnoclostridium	unclassified Lachnospiraceae	12-Dehydrocholate
Clostridium_citroniae_WAL_17108	Eubacterium_siraeum_70_3	Firmicutes	Firmicutes	Clostridia	Clostridia	Lachnoclostridium	Ruminiclostridium	12-Dehydrocholate
Clostridium_citroniae_WAL_17108	Eubacterium_siraeum_DSM_15702	Firmicutes	Firmicutes	Clostridia	Clostridia	Lachnoclostridium	Ruminiclostridium	12-Dehydrocholate
Clostridium_citroniae_WAL_17108	Faecalibacterium_prausnitzii_A2_165	Firmicutes	Firmicutes	Clostridia	Clostridia	Lachnoclostridium	Faecalibacterium	12-Dehydrocholate
Clostridium_citroniae_WAL_17108	Fusobacterium_mortiferum_ATCC_9817	Firmicutes	Fusobacteria	Clostridia	Fusobacteriia	Lachnoclostridium	Fusobacterium	12-Dehydrocholate
Clostridium_citroniae_WAL_17108	Fusobacterium_ulcerans_ATCC_49185	Firmicutes	Fusobacteria	Clostridia	Fusobacteriia	Lachnoclostridium	Fusobacterium	12-Dehydrocholate
Clostridium_citroniae_WAL_17108	Fusobacterium_varium_ATCC_27725	Firmicutes	Fusobacteria	Clostridia	Fusobacteriia	Lachnoclostridium	Fusobacterium	12-Dehydrocholate
Clostridium_citroniae_WAL_17108	Lactobacillus_acidophilus_ATCC_4796	Firmicutes	Firmicutes	Clostridia	Bacilli	Lachnoclostridium	Lactobacillus	12-Dehydrocholate
Clostridium_citroniae_WAL_17108	Lactobacillus_acidophilus_NCFM	Firmicutes	Firmicutes	Clostridia	Bacilli	Lachnoclostridium	Lactobacillus	12-Dehydrocholate
Clostridium_citroniae_WAL_17108	Lactobacillus_amylolyticus_DSM_11664	Firmicutes	Firmicutes	Clostridia	Bacilli	Lachnoclostridium	Lactobacillus	12-Dehydrocholate
Clostridium_citroniae_WAL_17108	Lactobacillus_amylovorus_GRL_1112	Firmicutes	Firmicutes	Clostridia	Bacilli	Lachnoclostridium	Lactobacillus	12-Dehydrocholate
Clostridium_citroniae_WAL_17108	Lactobacillus_animalis_KCTC_3501	Firmicutes	Firmicutes	Clostridia	Bacilli	Lachnoclostridium	Lactobacillus	12-Dehydrocholate
Clostridium_citroniae_WAL_17108	Lactobacillus_coleohominis_101_4_CHN	Firmicutes	Firmicutes	Clostridia	Bacilli	Lachnoclostridium	Lactobacillus	12-Dehydrocholate
Clostridium_citroniae_WAL_17108	Lactobacillus_crispatus_125_2_CHN	Firmicutes	Firmicutes	Clostridia	Bacilli	Lachnoclostridium	Lactobacillus	12-Dehydrocholate
Clostridium_citroniae_WAL_17108	Lactobacillus_gasseri_ATCC_33323	Firmicutes	Firmicutes	Clostridia	Bacilli	Lachnoclostridium	Lactobacillus	12-Dehydrocholate
Clostridium_citroniae_WAL_17108	Lactobacillus_helveticus_DPC_4571	Firmicutes	Firmicutes	Clostridia	Bacilli	Lachnoclostridium	Lactobacillus	12-Dehydrocholate
Clostridium_citroniae_WAL_17108	Lactobacillus_helveticus_DSM_20075	Firmicutes	Firmicutes	Clostridia	Bacilli	Lachnoclostridium	Lactobacillus	12-Dehydrocholate
Clostridium_citroniae_WAL_17108	Lactobacillus_johnsonii_DPC_6026	Firmicutes	Firmicutes	Clostridia	Bacilli	Lachnoclostridium	Lactobacillus	12-Dehydrocholate
Clostridium_citroniae_WAL_17108	Lactobacillus_johnsonii_NCC_533	Firmicutes	Firmicutes	Clostridia	Bacilli	Lachnoclostridium	Lactobacillus	12-Dehydrocholate
Clostridium_citroniae_WAL_17108	Lactobacillus_mucosae_LM1	Firmicutes	Firmicutes	Clostridia	Bacilli	Lachnoclostridium	Lactobacillus	12-Dehydrocholate
Clostridium_citroniae_WAL_17108	Lactobacillus_plantarum_JDM1	Firmicutes	Firmicutes	Clostridia	Bacilli	Lachnoclostridium	Lactobacillus	12-Dehydrocholate
Clostridium_citroniae_WAL_17108	Lactobacillus_plantarum_WCFS1	Firmicutes	Firmicutes	Clostridia	Bacilli	Lachnoclostridium	Lactobacillus	12-Dehydrocholate
Clostridium_citroniae_WAL_17108	Lactobacillus_plantarum_subsp_plantarum_ATCC_14917	Firmicutes	Firmicutes	Clostridia	Bacilli	Lachnoclostridium	Lactobacillus	12-Dehydrocholate
Clostridium_citroniae_WAL_17108	Lactobacillus_reuteri_CF48_3A_	Firmicutes	Firmicutes	Clostridia	Bacilli	Lachnoclostridium	Lactobacillus	12-Dehydrocholate
Clostridium_citroniae_WAL_17108	Lactobacillus_reuteri_F275_JCM_1112	Firmicutes	Firmicutes	Clostridia	Bacilli	Lachnoclostridium	Lactobacillus	12-Dehydrocholate
Clostridium_citroniae_WAL_17108	Lactobacillus_reuteri_MM2_3_	Firmicutes	Firmicutes	Clostridia	Bacilli	Lachnoclostridium	Lactobacillus	12-Dehydrocholate
Clostridium_citroniae_WAL_17108	Lactobacillus_reuteri_MM4_1A_	Firmicutes	Firmicutes	Clostridia	Bacilli	Lachnoclostridium	Lactobacillus	12-Dehydrocholate
Clostridium_citroniae_WAL_17108	Lactobacillus_reuteri_SD2112_ATCC_55730	Firmicutes	Firmicutes	Clostridia	Bacilli	Lachnoclostridium	Lactobacillus	12-Dehydrocholate
Clostridium_citroniae_WAL_17108	Lactobacillus_ruminis_ATCC_25644	Firmicutes	Firmicutes	Clostridia	Bacilli	Lachnoclostridium	Lactobacillus	12-Dehydrocholate
Clostridium_citroniae_WAL_17108	Lactobacillus_salivarius_HO66_ATCC_11741	Firmicutes	Firmicutes	Clostridia	Bacilli	Lachnoclostridium	Lactobacillus	12-Dehydrocholate
Clostridium_citroniae_WAL_17108	Lactobacillus_salivarius_salivarius_UCC118	Firmicutes	Firmicutes	Clostridia	Bacilli	Lachnoclostridium	Lactobacillus	12-Dehydrocholate
Clostridium_citroniae_WAL_17108	Lactobacillus_ultunensis_DSM_16047	Firmicutes	Firmicutes	Clostridia	Bacilli	Lachnoclostridium	Lactobacillus	12-Dehydrocholate
Clostridium_citroniae_WAL_17108	Lactobacillus_vaginalis_ATCC_49540	Firmicutes	Firmicutes	Clostridia	Bacilli	Lachnoclostridium	Lactobacillus	12-Dehydrocholate
Clostridium_citroniae_WAL_17108	Listeria_monocytogenes_4b_F2365	Firmicutes	Firmicutes	Clostridia	Bacilli	Lachnoclostridium	Listeria	12-Dehydrocholate
Clostridium_citroniae_WAL_17108	Listeria_monocytogenes_FSL_R2_561	Firmicutes	Firmicutes	Clostridia	Bacilli	Lachnoclostridium	Listeria	12-Dehydrocholate
Clostridium_citroniae_WAL_17108	Listeria_monocytogenes_Finland_1988	Firmicutes	Firmicutes	Clostridia	Bacilli	Lachnoclostridium	Listeria	12-Dehydrocholate
Clostridium_citroniae_WAL_17108	Listeria_monocytogenes_J0161_FSL_R2_499	Firmicutes	Firmicutes	Clostridia	Bacilli	Lachnoclostridium	Listeria	12-Dehydrocholate
Clostridium_citroniae_WAL_17108	Listeria_monocytogenes_SLCC_2378	Firmicutes	Firmicutes	Clostridia	Bacilli	Lachnoclostridium	Listeria	12-Dehydrocholate
Clostridium_citroniae_WAL_17108	Listeria_monocytogenes_SLCC_2540	Firmicutes	Firmicutes	Clostridia	Bacilli	Lachnoclostridium	Listeria	12-Dehydrocholate
Clostridium_citroniae_WAL_17108	Listeria_monocytogenes_SLCC_7179	Firmicutes	Firmicutes	Clostridia	Bacilli	Lachnoclostridium	Listeria	12-Dehydrocholate
Clostridium_citroniae_WAL_17108	Listeria_monocytogenes_serotype_7_SLCC_2482	Firmicutes	Firmicutes	Clostridia	Bacilli	Lachnoclostridium	Listeria	12-Dehydrocholate
Clostridium_citroniae_WAL_17108	Marvinbryantia_formatexigens_I_52_DSM_14469	Firmicutes	Firmicutes	Clostridia	Clostridia	Lachnoclostridium	Marvinbryantia	12-Dehydrocholate
Clostridium_citroniae_WAL_17108	Ochrobactrum_intermedium_LMG_3301	Firmicutes	Proteobacteria	Clostridia	Alphaproteobacteria	Lachnoclostridium	Ochrobactrum	12-Dehydrocholate
Clostridium_citroniae_WAL_17108	Odoribacter_laneus_YIT_12061	Firmicutes	Bacteroidetes	Clostridia	Bacteroidia	Lachnoclostridium	Odoribacter	12-Dehydrocholate
Clostridium_citroniae_WAL_17108	Parabacteroides_distasonis_ATCC_8503	Firmicutes	Bacteroidetes	Clostridia	Bacteroidia	Lachnoclostridium	Parabacteroides	12-Dehydrocholate
Clostridium_citroniae_WAL_17108	Parabacteroides_goldsteinii_dnLKV18	Firmicutes	Bacteroidetes	Clostridia	Bacteroidia	Lachnoclostridium	Parabacteroides	12-Dehydrocholate
Clostridium_citroniae_WAL_17108	Parabacteroides_sp_D13	Firmicutes	Bacteroidetes	Clostridia	Bacteroidia	Lachnoclostridium	Parabacteroides	12-Dehydrocholate
Clostridium_citroniae_WAL_17108	Paraprevotella_clara_YIT_11840	Firmicutes	Bacteroidetes	Clostridia	Bacteroidia	Lachnoclostridium	Paraprevotella	12-Dehydrocholate
Clostridium_citroniae_WAL_17108	Paraprevotella_xylaniphila_YIT_11841	Firmicutes	Bacteroidetes	Clostridia	Bacteroidia	Lachnoclostridium	Paraprevotella	12-Dehydrocholate
Clostridium_citroniae_WAL_17108	Roseburia_hominis_A2_183	Firmicutes	Firmicutes	Clostridia	Clostridia	Lachnoclostridium	Roseburia	12-Dehydrocholate
Clostridium_citroniae_WAL_17108	Roseburia_intestinalis_L1_82	Firmicutes	Firmicutes	Clostridia	Clostridia	Lachnoclostridium	Roseburia	12-Dehydrocholate
Clostridium_citroniae_WAL_17108	Roseburia_inulinivorans_DSM_16841	Firmicutes	Firmicutes	Clostridia	Clostridia	Lachnoclostridium	Roseburia	12-Dehydrocholate
Clostridium_citroniae_WAL_17108	Ruminococcus_gnavus_ATCC_29149	Firmicutes	Firmicutes	Clostridia	Clostridia	Lachnoclostridium	Blautia	12-Dehydrocholate
Clostridium_citroniae_WAL_17108	Ruminococcus_lactaris_ATCC_29176	Firmicutes	Firmicutes	Clostridia	Clostridia	Lachnoclostridium	Ruminococcus	12-Dehydrocholate
Clostridium_citroniae_WAL_17108	Ruminococcus_obeum_A2_162	Firmicutes	Firmicutes	Clostridia	Clostridia	Lachnoclostridium	Blautia	12-Dehydrocholate
Clostridium_citroniae_WAL_17108	Ruminococcus_sp_5_1_39BFAA	Firmicutes	Firmicutes	Clostridia	Clostridia	Lachnoclostridium	Ruminococcus	12-Dehydrocholate
Clostridium_citroniae_WAL_17108	Ruminococcus_sp_SR1_5	Firmicutes	Firmicutes	Clostridia	Clostridia	Lachnoclostridium	Ruminococcus	12-Dehydrocholate
Clostridium_citroniae_WAL_17108	Schlesneria_paludicola_DSM_18645	Firmicutes	Planctomycetes	Clostridia	Planctomycetales	Lachnoclostridium	Schlesneria	12-Dehydrocholate
Clostridium_citroniae_WAL_17108	Streptococcus_equinus_ATCC_9812	Firmicutes	Firmicutes	Clostridia	Bacilli	Lachnoclostridium	Streptococcus	12-Dehydrocholate
Clostridium_citroniae_WAL_17108	Streptococcus_gallolyticus_subsp_gallolyticus_ATCC_43143	Firmicutes	Firmicutes	Clostridia	Bacilli	Lachnoclostridium	Streptococcus	12-Dehydrocholate
Clostridium_citroniae_WAL_17108	Streptococcus_infantarius_subsp_infantarius_ATCC_BAA_102	Firmicutes	Firmicutes	Clostridia	Bacilli	Lachnoclostridium	Streptococcus	12-Dehydrocholate
Clostridium_clostridioforme_CM201	Clostridium_hylemonae_DSM_15053	Firmicutes	Firmicutes	Clostridia	Clostridia	Lachnoclostridium	Lachnoclostridium	12-Dehydrocholate
Clostridium_clostridioforme_CM201	Clostridium_leptum_DSM_753	Firmicutes	Firmicutes	Clostridia	Clostridia	Lachnoclostridium	Ruminiclostridium	12-Dehydrocholate
Clostridium_clostridioforme_CM201	Clostridium_ramosum_VPI_0427_DSM_1402	Firmicutes	Firmicutes	Clostridia	Erysipelotrichia	Lachnoclostridium	Erysipelatoclostridium	12-Dehydrocholate
Clostridium_clostridioforme_CM201	Clostridium_scindens_ATCC_35704	Firmicutes	Firmicutes	Clostridia	Clostridia	Lachnoclostridium	Lachnoclostridium	12-Dehydrocholate
Clostridium_clostridioforme_CM201	Collinsella_stercoris_DSM_13279	Firmicutes	Actinobacteria	Clostridia	Coriobacteriia	Lachnoclostridium	Collinsella	12-Dehydrocholate
Clostridium_clostridioforme_CM201	Dietzia_cinnamea_P4	Firmicutes	Actinobacteria	Clostridia	Actinobacteria	Lachnoclostridium	Dietzia	12-Dehydrocholate
Clostridium_clostridioforme_CM201	Dorea_formicigenerans_ATCC_27755	Firmicutes	Firmicutes	Clostridia	Clostridia	Lachnoclostridium	Dorea	12-Dehydrocholate
Clostridium_clostridioforme_CM201	Eggerthella_lenta_DSM_2243	Firmicutes	Actinobacteria	Clostridia	Coriobacteriia	Lachnoclostridium	Eggerthella	12-Dehydrocholate
Clostridium_clostridioforme_CM201	Eggerthella_sp_1_3_56FAA	Firmicutes	Actinobacteria	Clostridia	Coriobacteriia	Lachnoclostridium	Eggerthella	12-Dehydrocholate
Clostridium_clostridioforme_CM201	Faecalibacterium_cf_prausnitzii_KLE1255	Firmicutes	Firmicutes	Clostridia	Clostridia	Lachnoclostridium	Faecalibacterium	12-Dehydrocholate
Clostridium_clostridioforme_CM201	Faecalibacterium_prausnitzii_L2_6	Firmicutes	Firmicutes	Clostridia	Clostridia	Lachnoclostridium	Faecalibacterium	12-Dehydrocholate
Clostridium_clostridioforme_CM201	Flavonifractor_plautii_ATCC_29863	Firmicutes	Firmicutes	Clostridia	Clostridia	Lachnoclostridium	Flavonifractor	12-Dehydrocholate
Clostridium_clostridioforme_CM201	Holdemania_filiformis_VPI_J1_31B_1_DSM_12042	Firmicutes	Firmicutes	Clostridia	Erysipelotrichia	Lachnoclostridium	Holdemania	12-Dehydrocholate
Clostridium_clostridioforme_CM201	Lysinibacillus_fusiformis_ZB2	Firmicutes	Firmicutes	Clostridia	Bacilli	Lachnoclostridium	Lysinibacillus	12-Dehydrocholate
Clostridium_clostridioforme_CM201	Mycobacterium_avium_subsp_avium_ATCC_25291	Firmicutes	Actinobacteria	Clostridia	Actinobacteria	Lachnoclostridium	Mycobacterium	12-Dehydrocholate
Clostridium_clostridioforme_CM201	Rhodococcus_equi_ATCC_33707	Firmicutes	Actinobacteria	Clostridia	Actinobacteria	Lachnoclostridium	Rhodococcus	12-Dehydrocholate
Clostridium_hylemonae_DSM_15053	Clostridium_innocuum_2959	Firmicutes	Firmicutes	Clostridia	Erysipelotrichia	Lachnoclostridium	Erysipelatoclostridium	12-Dehydrocholate
Clostridium_hylemonae_DSM_15053	Clostridium_nexile_DSM_1787	Firmicutes	Firmicutes	Clostridia	Clostridia	Lachnoclostridium	Tyzzerella	12-Dehydrocholate
Clostridium_hylemonae_DSM_15053	Clostridium_perfringens_ATCC_13124	Firmicutes	Firmicutes	Clostridia	Clostridia	Lachnoclostridium	Clostridium	12-Dehydrocholate
Clostridium_hylemonae_DSM_15053	Clostridium_sp_7_2_43FAA	Firmicutes	Firmicutes	Clostridia	Clostridia	Lachnoclostridium	Clostridium	12-Dehydrocholate
Clostridium_hylemonae_DSM_15053	Clostridium_sp_M62_1	Firmicutes	Firmicutes	Clostridia	Clostridia	Lachnoclostridium	Clostridium	12-Dehydrocholate
Clostridium_hylemonae_DSM_15053	Clostridium_sp_SY8519	Firmicutes	Firmicutes	Clostridia	Clostridia	Lachnoclostridium	Clostridium	12-Dehydrocholate
Clostridium_hylemonae_DSM_15053	Collinsella_tanakaei_YIT_12063	Firmicutes	Actinobacteria	Clostridia	Coriobacteriia	Lachnoclostridium	Collinsella	12-Dehydrocholate
Clostridium_hylemonae_DSM_15053	Coprococcus_catus_GD_7	Firmicutes	Firmicutes	Clostridia	Clostridia	Lachnoclostridium	Coprococcus	12-Dehydrocholate
Clostridium_hylemonae_DSM_15053	Dorea_longicatena_DSM_13814	Firmicutes	Firmicutes	Clostridia	Clostridia	Lachnoclostridium	Dorea	12-Dehydrocholate
Clostridium_hylemonae_DSM_15053	Dysgonomonas_gadei_ATCC_BAA_286	Firmicutes	Bacteroidetes	Clostridia	Bacteroidia	Lachnoclostridium	Dysgonomonas	12-Dehydrocholate
Clostridium_hylemonae_DSM_15053	Enterococcus_avium_ATCC_14025	Firmicutes	Firmicutes	Clostridia	Bacilli	Lachnoclostridium	Enterococcus	12-Dehydrocholate
Clostridium_hylemonae_DSM_15053	Enterococcus_casseliflavus_ATCC_12755	Firmicutes	Firmicutes	Clostridia	Bacilli	Lachnoclostridium	Enterococcus	12-Dehydrocholate
Clostridium_hylemonae_DSM_15053	Enterococcus_cecorum_DSM_20682	Firmicutes	Firmicutes	Clostridia	Bacilli	Lachnoclostridium	Enterococcus	12-Dehydrocholate
Clostridium_hylemonae_DSM_15053	Enterococcus_durans_ATCC_6056	Firmicutes	Firmicutes	Clostridia	Bacilli	Lachnoclostridium	Enterococcus	12-Dehydrocholate
Clostridium_hylemonae_DSM_15053	Enterococcus_faecalis_TX1322	Firmicutes	Firmicutes	Clostridia	Bacilli	Lachnoclostridium	Enterococcus	12-Dehydrocholate
Clostridium_hylemonae_DSM_15053	Enterococcus_faecalis_V583	Firmicutes	Firmicutes	Clostridia	Bacilli	Lachnoclostridium	Enterococcus	12-Dehydrocholate
Clostridium_hylemonae_DSM_15053	Enterococcus_faecium_TX1330	Firmicutes	Firmicutes	Clostridia	Bacilli	Lachnoclostridium	Enterococcus	12-Dehydrocholate
Clostridium_hylemonae_DSM_15053	Enterococcus_gallinarum_EG2	Firmicutes	Firmicutes	Clostridia	Bacilli	Lachnoclostridium	Enterococcus	12-Dehydrocholate
Clostridium_hylemonae_DSM_15053	Enterococcus_hirae_ATCC_9790	Firmicutes	Firmicutes	Clostridia	Bacilli	Lachnoclostridium	Enterococcus	12-Dehydrocholate
Clostridium_hylemonae_DSM_15053	Erysipelotrichaceae_bacterium_5_2_54FAA	Firmicutes	Firmicutes	Clostridia	Erysipelotrichia	Lachnoclostridium	unclassified Erysipelotrichaceae	12-Dehydrocholate
Clostridium_hylemonae_DSM_15053	Erysipelotrichaceae_bacterium_sp_3_1_53	Firmicutes	Firmicutes	Clostridia	Erysipelotrichia	Lachnoclostridium	unclassified Erysipelotrichaceae	12-Dehydrocholate
Clostridium_hylemonae_DSM_15053	Escherichia_coli_SE11	Firmicutes	Proteobacteria	Clostridia	Gammaproteobacteria	Lachnoclostridium	Escherichia	12-Dehydrocholate
Clostridium_hylemonae_DSM_15053	Eubacterium_biforme_DSM_3989	Firmicutes	Firmicutes	Clostridia	Erysipelotrichia	Lachnoclostridium	Holdemanella	12-Dehydrocholate
Clostridium_hylemonae_DSM_15053	Eubacterium_cellulosolvens_6	Firmicutes	Firmicutes	Clostridia	Clostridia	Lachnoclostridium	Eubacterium	12-Dehydrocholate
Clostridium_hylemonae_DSM_15053	Eubacterium_eligens_ATCC_27750	Firmicutes	Firmicutes	Clostridia	Clostridia	Lachnoclostridium	Eubacterium	12-Dehydrocholate
Clostridium_hylemonae_DSM_15053	Eubacterium_limosum_KIST612	Firmicutes	Firmicutes	Clostridia	Clostridia	Lachnoclostridium	Eubacterium	12-Dehydrocholate
Clostridium_hylemonae_DSM_15053	Eubacterium_rectale_ATCC_33656	Firmicutes	Firmicutes	Clostridia	Clostridia	Lachnoclostridium	unclassified Lachnospiraceae	12-Dehydrocholate
Clostridium_hylemonae_DSM_15053	Eubacterium_rectale_M104_1	Firmicutes	Firmicutes	Clostridia	Clostridia	Lachnoclostridium	unclassified Lachnospiraceae	12-Dehydrocholate
Clostridium_hylemonae_DSM_15053	Eubacterium_siraeum_70_3	Firmicutes	Firmicutes	Clostridia	Clostridia	Lachnoclostridium	Ruminiclostridium	12-Dehydrocholate
Clostridium_hylemonae_DSM_15053	Eubacterium_siraeum_DSM_15702	Firmicutes	Firmicutes	Clostridia	Clostridia	Lachnoclostridium	Ruminiclostridium	12-Dehydrocholate
Clostridium_hylemonae_DSM_15053	Faecalibacterium_prausnitzii_A2_165	Firmicutes	Firmicutes	Clostridia	Clostridia	Lachnoclostridium	Faecalibacterium	12-Dehydrocholate
Clostridium_hylemonae_DSM_15053	Fusobacterium_mortiferum_ATCC_9817	Firmicutes	Fusobacteria	Clostridia	Fusobacteriia	Lachnoclostridium	Fusobacterium	12-Dehydrocholate
Clostridium_hylemonae_DSM_15053	Fusobacterium_ulcerans_ATCC_49185	Firmicutes	Fusobacteria	Clostridia	Fusobacteriia	Lachnoclostridium	Fusobacterium	12-Dehydrocholate
Clostridium_hylemonae_DSM_15053	Fusobacterium_varium_ATCC_27725	Firmicutes	Fusobacteria	Clostridia	Fusobacteriia	Lachnoclostridium	Fusobacterium	12-Dehydrocholate
Clostridium_hylemonae_DSM_15053	Lactobacillus_acidophilus_ATCC_4796	Firmicutes	Firmicutes	Clostridia	Bacilli	Lachnoclostridium	Lactobacillus	12-Dehydrocholate
Clostridium_hylemonae_DSM_15053	Lactobacillus_acidophilus_NCFM	Firmicutes	Firmicutes	Clostridia	Bacilli	Lachnoclostridium	Lactobacillus	12-Dehydrocholate
Clostridium_hylemonae_DSM_15053	Lactobacillus_amylolyticus_DSM_11664	Firmicutes	Firmicutes	Clostridia	Bacilli	Lachnoclostridium	Lactobacillus	12-Dehydrocholate
Clostridium_hylemonae_DSM_15053	Lactobacillus_amylovorus_GRL_1112	Firmicutes	Firmicutes	Clostridia	Bacilli	Lachnoclostridium	Lactobacillus	12-Dehydrocholate
Clostridium_hylemonae_DSM_15053	Lactobacillus_animalis_KCTC_3501	Firmicutes	Firmicutes	Clostridia	Bacilli	Lachnoclostridium	Lactobacillus	12-Dehydrocholate
Clostridium_hylemonae_DSM_15053	Lactobacillus_coleohominis_101_4_CHN	Firmicutes	Firmicutes	Clostridia	Bacilli	Lachnoclostridium	Lactobacillus	12-Dehydrocholate
Clostridium_hylemonae_DSM_15053	Lactobacillus_crispatus_125_2_CHN	Firmicutes	Firmicutes	Clostridia	Bacilli	Lachnoclostridium	Lactobacillus	12-Dehydrocholate
Clostridium_hylemonae_DSM_15053	Lactobacillus_gasseri_ATCC_33323	Firmicutes	Firmicutes	Clostridia	Bacilli	Lachnoclostridium	Lactobacillus	12-Dehydrocholate
Clostridium_hylemonae_DSM_15053	Lactobacillus_helveticus_DPC_4571	Firmicutes	Firmicutes	Clostridia	Bacilli	Lachnoclostridium	Lactobacillus	12-Dehydrocholate
Clostridium_hylemonae_DSM_15053	Lactobacillus_helveticus_DSM_20075	Firmicutes	Firmicutes	Clostridia	Bacilli	Lachnoclostridium	Lactobacillus	12-Dehydrocholate
Clostridium_hylemonae_DSM_15053	Lactobacillus_johnsonii_DPC_6026	Firmicutes	Firmicutes	Clostridia	Bacilli	Lachnoclostridium	Lactobacillus	12-Dehydrocholate
Clostridium_hylemonae_DSM_15053	Lactobacillus_johnsonii_NCC_533	Firmicutes	Firmicutes	Clostridia	Bacilli	Lachnoclostridium	Lactobacillus	12-Dehydrocholate
Clostridium_hylemonae_DSM_15053	Lactobacillus_mucosae_LM1	Firmicutes	Firmicutes	Clostridia	Bacilli	Lachnoclostridium	Lactobacillus	12-Dehydrocholate
Clostridium_hylemonae_DSM_15053	Lactobacillus_plantarum_JDM1	Firmicutes	Firmicutes	Clostridia	Bacilli	Lachnoclostridium	Lactobacillus	12-Dehydrocholate
Clostridium_hylemonae_DSM_15053	Lactobacillus_plantarum_WCFS1	Firmicutes	Firmicutes	Clostridia	Bacilli	Lachnoclostridium	Lactobacillus	12-Dehydrocholate
Clostridium_hylemonae_DSM_15053	Lactobacillus_plantarum_subsp_plantarum_ATCC_14917	Firmicutes	Firmicutes	Clostridia	Bacilli	Lachnoclostridium	Lactobacillus	12-Dehydrocholate
Clostridium_hylemonae_DSM_15053	Lactobacillus_reuteri_CF48_3A_	Firmicutes	Firmicutes	Clostridia	Bacilli	Lachnoclostridium	Lactobacillus	12-Dehydrocholate
Clostridium_hylemonae_DSM_15053	Lactobacillus_reuteri_F275_JCM_1112	Firmicutes	Firmicutes	Clostridia	Bacilli	Lachnoclostridium	Lactobacillus	12-Dehydrocholate
Clostridium_hylemonae_DSM_15053	Lactobacillus_reuteri_MM2_3_	Firmicutes	Firmicutes	Clostridia	Bacilli	Lachnoclostridium	Lactobacillus	12-Dehydrocholate
Clostridium_hylemonae_DSM_15053	Lactobacillus_reuteri_MM4_1A_	Firmicutes	Firmicutes	Clostridia	Bacilli	Lachnoclostridium	Lactobacillus	12-Dehydrocholate
Clostridium_hylemonae_DSM_15053	Lactobacillus_reuteri_SD2112_ATCC_55730	Firmicutes	Firmicutes	Clostridia	Bacilli	Lachnoclostridium	Lactobacillus	12-Dehydrocholate
Clostridium_hylemonae_DSM_15053	Lactobacillus_ruminis_ATCC_25644	Firmicutes	Firmicutes	Clostridia	Bacilli	Lachnoclostridium	Lactobacillus	12-Dehydrocholate
Clostridium_hylemonae_DSM_15053	Lactobacillus_salivarius_HO66_ATCC_11741	Firmicutes	Firmicutes	Clostridia	Bacilli	Lachnoclostridium	Lactobacillus	12-Dehydrocholate
Clostridium_hylemonae_DSM_15053	Lactobacillus_salivarius_salivarius_UCC118	Firmicutes	Firmicutes	Clostridia	Bacilli	Lachnoclostridium	Lactobacillus	12-Dehydrocholate
Clostridium_hylemonae_DSM_15053	Lactobacillus_ultunensis_DSM_16047	Firmicutes	Firmicutes	Clostridia	Bacilli	Lachnoclostridium	Lactobacillus	12-Dehydrocholate
Clostridium_hylemonae_DSM_15053	Lactobacillus_vaginalis_ATCC_49540	Firmicutes	Firmicutes	Clostridia	Bacilli	Lachnoclostridium	Lactobacillus	12-Dehydrocholate
Clostridium_hylemonae_DSM_15053	Listeria_monocytogenes_4b_F2365	Firmicutes	Firmicutes	Clostridia	Bacilli	Lachnoclostridium	Listeria	12-Dehydrocholate
Clostridium_hylemonae_DSM_15053	Listeria_monocytogenes_FSL_R2_561	Firmicutes	Firmicutes	Clostridia	Bacilli	Lachnoclostridium	Listeria	12-Dehydrocholate
Clostridium_hylemonae_DSM_15053	Listeria_monocytogenes_Finland_1988	Firmicutes	Firmicutes	Clostridia	Bacilli	Lachnoclostridium	Listeria	12-Dehydrocholate
Clostridium_hylemonae_DSM_15053	Listeria_monocytogenes_J0161_FSL_R2_499	Firmicutes	Firmicutes	Clostridia	Bacilli	Lachnoclostridium	Listeria	12-Dehydrocholate
Clostridium_hylemonae_DSM_15053	Listeria_monocytogenes_SLCC_2378	Firmicutes	Firmicutes	Clostridia	Bacilli	Lachnoclostridium	Listeria	12-Dehydrocholate
[truncated: 18,091 more rows]

## Sheet: Table_S6
Table S6: Bile acid production potential (mmol × person-1 × day-1) predicted for the community models representing 194 human microbiomes.*
[truncated: 196 more rows]

[truncated: 5 more sheets: Table_S7, Table_S8, Table_S9, Table_S10, Table_S11]
